# Supplementary material for: Influence of a change in activity regime on femoral bone architecture and failure behaviour
Source: PLoS One. 2024 Apr 29;19(4):e0297932. doi: 10.1371/journal.pone.0297932 (PMC11057758; doi:10.1371/journal.pone.0297932)
Supplement: S1 File — (INP) [file pone.0297932.s001.inp]

** Supporting material for:
** Influence of a change in activity regime on femoral bone archiecture and fracture behaviour
** Claire C. Villette, Andrew T.M. Phillips
** Published in PLoS ONE
** https://doi.org/10.1371/journal.pone.0297932
**
** Abaqus input file for the converged structural femur model with walking, stair ascent and stair descent, and sit-to-stand and stand-to-sit load cases
**
*PART, name=Structural
**
*NODE
**
**
**FemurNodes
1, -7.211626, -486.900177, -36.370644
2, -4.787234, -487.263641, -32.386234
3, -2.827555, -487.503632, -29.513445
4, -7.562267, -487.967041, -28.949013
5, -8.839580, -487.664124, -31.700510
6, -2.548375, -486.572021, -35.586975
7, -1.037651, -487.002350, -31.574717
8, -6.428836, -487.763641, -26.800474
9, -10.228921, -487.804596, -28.320930
10, 1.824948, -486.166656, -32.162632
11, 1.248618, -486.627899, -27.351917
12, 0.478095, -485.308197, -36.623016
13, -12.558203, -486.486389, -35.395302
14, -4.287230, -485.377716, -37.874985
15, -8.894266, -487.746643, -24.134836
16, -14.328119, -487.137207, -30.945196
17, 2.602726, -485.005890, -36.066006
18, 4.274943, -485.952423, -28.637241
19, -9.117142, -485.623993, -38.101162
20, -5.680568, -487.422577, -23.933960
21, 5.364456, -485.215424, -32.868637
22, -2.857622, -487.039368, -24.941263
23, -14.241758, -487.583313, -25.642559
24, -0.199751, -486.253387, -22.360737
25, 4.429628, -485.584747, -23.902988
26, -6.220436, -486.936371, -20.422766
27, 7.403765, -484.952545, -26.179859
28, -11.844486, -487.221283, -21.321499
29, -8.885907, -487.118866, -20.064591
30, 9.336412, -483.598480, -33.865608
31, -16.554668, -485.762024, -33.387402
32, 9.301291, -484.233673, -29.493792
33, -2.481556, -486.508484, -20.363033
34, 2.544211, -483.527069, -37.700012
35, 6.645530, -483.379333, -36.442753
36, -6.857513, -483.781464, -39.389347
37, -1.374286, -483.392273, -38.573265
38, -12.230764, -483.996155, -39.100723
39, -18.495785, -486.023254, -28.425192
40, -2.180211, -486.011017, -18.067947
41, 11.311013, -482.258331, -34.853256
42, 3.780732, -485.031036, -19.907951
43, 11.394025, -483.416046, -26.443058
44, -14.838624, -486.440216, -20.239855
45, 8.321261, -484.262756, -22.298962
46, 0.723258, -485.416748, -18.567125
47, -18.161371, -486.109772, -24.217381
48, -4.947577, -485.960938, -16.861048
49, -6.013508, -482.641693, -39.577244
50, -16.849083, -483.905670, -36.941452
51, 1.626280, -482.149017, -38.475510
52, 9.281995, -481.766663, -36.585655
53, 13.564816, -482.284058, -30.553015
54, -19.728613, -484.975189, -30.227854
55, -11.143103, -486.065887, -16.879374
56, -7.996166, -485.962219, -15.791354
57, 6.849723, -481.493774, -37.566086
58, -17.588055, -485.794098, -21.588650
59, 6.339720, -484.079315, -18.511913
60, 12.262951, -482.910797, -22.681870
61, -0.862576, -485.089050, -14.795478
62, 14.409412, -482.019806, -26.398373
63, -11.741252, -481.964508, -39.858814
64, -15.985035, -485.411499, -18.479347
65, -19.657497, -483.243103, -34.970459
66, -1.120238, -481.051422, -38.973820
67, 14.765902, -480.404877, -33.875050
68, 2.651755, -484.168671, -14.806894
69, -7.557066, -481.213745, -39.739307
70, -3.592008, -484.725525, -13.235793
71, 10.312838, -482.746857, -17.857336
72, 13.137781, -479.912964, -35.503895
73, -21.781448, -484.050293, -26.162336
74, 7.851348, -483.023560, -15.892603
75, 16.780935, -480.663971, -26.742653
76, -16.501610, -481.431091, -39.370365
77, -22.198505, -483.280457, -29.381773
78, 1.553893, -483.817841, -12.564408
79, 16.867565, -480.063751, -29.454025
80, 16.194406, -480.946411, -22.824959
81, -7.483708, -484.254517, -12.711370
82, -14.290195, -484.177856, -14.891792
83, 8.933674, -478.825256, -37.666313
84, 4.629769, -478.998016, -38.599194
85, 4.047179, -482.918457, -12.119114
86, 17.413862, -478.799194, -32.600449
87, 14.365328, -481.174744, -17.834145
88, -21.481811, -483.495300, -21.615402
89, -3.758422, -483.379364, -11.570540
90, 11.044544, -481.693542, -14.814730
91, -22.911898, -481.562744, -32.290287
92, -0.866114, -478.709473, -39.374382
93, -11.528085, -483.471588, -12.630121
94, 19.525871, -478.408661, -29.417620
95, -21.489431, -482.912384, -19.953888
96, -19.389555, -483.085266, -17.065832
97, -20.329475, -480.038727, -37.991791
98, -8.256620, -478.646057, -40.089047
99, 7.733827, -481.544922, -11.196752
100, -4.861228, -478.187744, -40.022930
101, 20.180748, -478.429138, -24.389744
102, -7.560426, -482.497223, -11.363892
103, 18.505039, -479.111145, -19.755184
104, -13.769311, -478.718231, -39.992294
105, -17.559282, -482.698364, -14.585737
106, 20.098595, -477.033569, -31.170483
107, -22.698565, -479.798187, -35.129204
108, -19.651337, -478.952087, -38.972065
109, 0.354224, -481.430115, -9.772800
110, 13.790605, -479.818085, -12.618068
111, 16.599857, -476.326721, -34.723549
112, -24.820873, -480.691895, -27.616600
113, 1.356273, -486.288177, 25.556353
114, 13.193104, -476.151733, -36.631771
115, 4.229608, -476.504913, -39.135769
116, 2.474291, -485.942444, 24.293507
117, -24.482643, -481.061584, -23.640236
118, 3.406809, -485.897400, 26.563291
119, -16.118849, -481.733337, -12.534576
120, 12.950150, -479.595459, -10.936756
121, 1.471774, -485.352448, 22.246830
122, 9.322384, -480.079681, -9.045179
123, -2.485407, -486.308197, 27.423134
124, 22.610552, -476.216766, -27.261049
125, 17.307558, -478.515472, -14.503139
126, 1.274678, -486.130035, 28.673670
127, -0.986893, -485.345612, 22.289431
128, 7.505315, -484.809143, 23.379013
129, 5.842507, -484.541687, 20.656221
130, 20.084723, -477.662567, -18.241617
131, 22.247702, -476.684998, -22.632128
132, -4.642649, -485.770844, 24.539038
133, 10.090452, -475.245422, -37.964279
134, 4.951193, -480.023041, -8.162191
135, -12.098713, -476.563873, -40.316788
136, 9.339873, -483.283051, 17.436338
137, 7.524690, -485.095734, 28.922338
138, 1.100373, -485.968384, 31.358358
139, -4.078551, -486.502808, 32.204586
140, -7.680714, -486.238617, 28.455112
141, 2.925355, -483.713379, 17.125427
142, -1.834502, -484.403900, 19.233196
143, 10.310002, -484.529724, 26.798208
144, -8.077884, -485.812683, 25.435116
145, 12.012107, -483.783844, 22.769346
146, -4.929017, -484.900848, 21.038837
147, 11.119520, -483.517334, 20.479225
148, 15.745775, -478.473267, -11.325757
149, 4.617281, -485.498901, 30.412258
150, 5.650691, -483.282898, 16.271770
151, -8.957558, -480.395782, -10.714348
152, -0.043269, -479.801453, -8.841019
153, -13.958304, -480.525024, -11.528219
154, -18.380978, -476.660095, -39.615349
155, -7.425852, -484.592133, 20.870190
156, 13.843226, -482.776917, 20.251585
157, 10.668368, -482.111389, 14.080500
158, 12.507044, -482.211090, 16.151716
159, 18.574356, -474.358307, -33.986309
160, 23.569231, -474.699768, -28.734003
161, 21.902317, -474.454559, -31.021223
162, -24.732618, -479.682404, -20.346102
163, -25.914249, -478.334930, -29.664827
164, 8.289878, -481.633759, 12.265741
165, 2.493788, -479.148285, -7.683392
166, -4.453780, -479.368591, -9.582827
167, 15.140025, -483.067749, 26.711626
168, 2.606922, -482.165863, 13.716980
169, -11.577806, -485.643219, 29.604168
170, 11.727859, -478.276550, -7.676897
171, 17.307547, -482.247437, 22.462978
172, -5.265898, -485.858612, 34.759209
173, -9.122589, -485.816010, 32.345741
174, 5.233956, -484.797272, 33.499966
175, -12.741359, -485.149323, 26.006369
176, -8.422042, -483.746155, 18.834030
177, 16.672758, -481.647797, 18.400497
178, -12.169850, -484.766663, 23.742399
179, -0.098827, -482.446899, 14.610647
180, -4.674021, -483.092133, 16.483799
181, 12.050654, -480.986176, 11.392674
182, 15.301529, -481.288605, 15.247971
183, 12.606373, -483.622314, 29.664827
184, 9.497537, -478.415680, -7.390730
185, -10.082015, -483.974030, 19.967840
186, 15.294788, -477.657471, -8.136175
187, 7.341478, -473.756805, -38.975102
188, 6.383837, -481.213776, 11.382608
189, -19.799694, -479.773895, -12.834694
190, 17.882828, -482.155121, 24.806980
191, -3.885485, -474.279236, -40.657833
192, -22.996204, -479.374146, -16.332909
193, 20.485611, -476.194946, -13.501759
194, -0.130098, -473.888885, -40.333225
195, -25.523653, -476.918518, -33.160240
196, 25.387070, -474.056183, -23.641451
197, -0.959616, -484.984863, 36.329254
198, 10.282514, -483.549683, 32.839809
199, -23.672133, -475.955627, -37.315929
200, 2.474592, -484.517487, 35.857849
201, 5.419466, -478.106659, -6.147112
202, 22.445311, -475.323761, -15.644035
203, 18.869665, -476.334839, -10.121223
204, -7.514689, -473.951660, -40.663532
205, -15.406372, -484.452301, 26.583962
206, 11.952655, -477.595581, -4.898593
207, 13.972109, -479.569702, 9.983523
208, 20.231339, -480.956726, 22.926798
209, 14.091672, -482.659241, 31.166388
210, -13.126564, -483.088898, 19.092340
211, -13.829377, -484.875244, 30.967619
212, -5.196279, -481.702942, 14.170576
213, -8.085563, -485.108124, 35.790352
214, -15.296430, -483.856354, 23.398407
215, -11.101106, -474.126373, -40.536572
216, 15.765908, -472.569733, -36.177147
217, 8.756155, -479.880524, 9.782802
218, 17.336699, -479.497803, 11.933615
219, 20.511011, -480.172577, 18.473911
220, 5.721203, -483.856934, 35.431362
221, -9.106204, -482.138031, 15.664280
222, 24.371216, -474.343414, -18.778093
223, 3.082696, -480.284332, 9.965286
224, -0.955476, -480.810394, 12.029808
225, 25.958345, -472.822449, -26.966900
226, 19.866232, -479.414185, 14.741058
227, -26.874123, -477.426300, -24.485903
228, -16.480942, -478.428528, -11.460978
229, 11.236595, -478.851959, 6.831821
230, 7.561932, -477.536499, -4.051453
231, 13.278369, -477.347534, -2.006006
232, 17.989857, -481.503326, 29.108072
233, -11.664535, -484.703094, 34.823372
234, -16.360708, -474.067169, -40.107426
235, 8.465534, -477.769531, -0.851773
236, 12.040487, -477.985718, 2.865947
237, -3.822483, -477.512848, -8.787805
238, 6.751789, -478.909515, 6.761990
239, 8.276441, -478.015747, 2.263167
240, 4.681543, -479.054108, 8.072582
241, 17.154245, -476.289490, -3.652833
242, 16.358198, -477.726257, 5.871960
243, 22.732080, -479.090057, 18.749441
244, -14.712733, -484.197083, 32.938335
245, 4.924341, -478.532928, 5.599329
246, -22.458426, -474.248047, -38.602776
247, 8.634148, -482.555267, 35.230183
248, 5.217205, -477.164490, -3.359433
249, 22.029972, -474.524933, -11.944250
250, -9.007267, -480.751251, 13.495499
251, 5.260999, -477.664886, 0.398219
252, 23.541197, -473.998413, -14.472469
253, -17.565434, -482.648834, 21.917997
254, 17.334545, -476.834625, 1.598791
255, 22.778910, -479.523743, 23.000670
256, -5.906591, -484.072205, 38.170425
257, 5.167150, -478.010590, 3.126200
258, 17.402144, -477.628937, 7.280062
259, 21.596952, -480.032043, 26.748299
260, 12.220530, -471.282623, -37.961613
261, 20.558834, -477.905609, 11.777624
262, -19.235552, -477.618744, -11.897467
263, 4.964396, -482.808685, 36.974087
264, 1.479307, -483.209015, 37.783638
265, -17.686806, -483.469757, 29.029614
266, 20.237635, -471.116394, -33.612007
267, -22.159868, -477.559570, -13.056030
268, 18.488777, -475.380066, -5.375584
269, 4.714623, -471.400269, -40.012127
270, -1.053353, -483.283386, 38.150528
271, -13.756007, -480.858856, 15.021824
272, 14.222217, -470.825470, -37.246872
273, -0.770713, -471.451447, -41.000996
274, 20.652493, -474.514313, -8.294577
275, -8.722539, -483.704041, 38.178047
276, -4.370310, -479.430237, 11.543922
277, -8.866956, -476.578400, -9.624254
278, 23.492325, -470.812866, -30.766808
279, 1.267892, -478.318359, 8.118844
280, 9.673429, -470.644501, -38.895226
281, 4.032335, -477.479736, 4.727637
282, -19.723545, -482.274994, 24.558300
283, -27.128260, -474.568390, -31.473705
284, -2.592469, -478.700592, 10.412993
285, 4.649457, -476.324188, -1.769146
286, 17.703779, -480.230835, 32.063381
287, 4.641778, -476.675232, 0.931413
288, -18.014769, -480.965027, 17.672419
289, 13.523411, -480.802307, 34.044022
290, 4.818227, -476.943176, 2.971347
291, 24.129770, -477.113647, 15.219276
292, 18.622892, -475.204651, -0.582178
293, -8.571838, -479.204102, 12.148188
294, -13.315512, -483.172668, 36.818607
295, -17.497274, -482.906525, 32.700748
296, 17.315226, -469.951752, -35.869881
297, -26.682442, -475.831451, -20.028284
298, -14.352103, -479.610596, 13.370791
299, -16.601364, -479.885437, 14.603750
300, 0.436042, -475.430298, -6.280447
301, -18.864967, -472.087738, -39.683315
302, 19.307056, -475.261108, 3.478416
303, 27.767000, -471.088989, -20.072870
304, -11.864743, -475.736298, -10.075542
305, 2.897510, -476.947815, 6.329039
306, 26.342779, -477.025574, 20.208483
307, -16.160936, -482.623566, 34.908215
308, 20.833326, -475.633026, 7.742967
309, -24.971676, -472.726654, -37.216045
310, 28.630344, -470.286377, -24.271519
311, 2.814051, -475.198151, -3.972692
312, 21.501888, -478.762268, 30.940107
313, -10.935751, -478.575958, 12.150910
314, -25.439682, -475.507935, -16.732778
315, 26.915909, -471.195190, -17.054056
316, 24.932201, -477.796661, 27.377754
317, -21.484444, -480.678680, 21.543774
318, 25.903704, -469.431580, -28.571550
319, -27.945591, -474.427979, -23.850187
320, 11.679379, -479.872192, 35.207748
321, -17.829302, -475.433868, -11.286527
322, 24.967772, -471.787872, -12.315919
323, -28.167206, -473.818909, -27.687481
324, 23.032867, -472.505127, -8.385234
325, 24.123541, -472.075439, -10.472991
326, 2.556009, -475.235443, -0.573283
327, -26.428696, -472.505920, -35.004665
328, -6.136442, -474.607208, -8.361183
329, -12.220328, -481.917786, 38.519875
330, 27.276895, -476.538513, 23.674957
331, 2.337585, -475.355103, 2.559055
332, 24.965595, -474.736206, 11.303156
333, -20.556782, -479.148407, 16.362640
334, -5.350149, -469.387390, -41.659733
335, 1.429832, -475.769073, 5.579509
336, -21.726471, -474.951813, -12.109571
337, -14.658191, -470.076080, -40.581482
338, 0.719118, -474.083649, -4.804465
339, 21.759207, -472.537292, -3.419644
340, -10.031290, -469.561432, -41.149479
341, -18.939327, -481.287415, 34.214249
342, -22.292824, -480.654297, 28.050165
343, 28.232494, -475.650146, 22.084545
344, 26.744160, -474.322388, 13.185290
345, 2.684387, -468.301544, -40.972713
346, 24.730398, -476.854706, 29.865973
347, -13.832792, -474.039398, -10.238519
348, 28.567053, -474.565582, 17.284422
349, -1.434932, -473.419281, -6.101810
350, -9.183011, -473.593811, -8.837214
351, 18.990276, -477.416718, 32.798145
352, -21.723547, -480.472412, 31.264063
353, -23.741730, -474.135651, -13.005194
354, -28.026325, -471.740997, -31.250729
355, -8.480087, -480.501129, 39.864521
356, 22.141823, -472.405273, 1.655264
357, 22.620800, -472.720520, 4.240211
358, -3.425324, -480.025757, 39.784393
359, 18.652603, -467.164459, -35.609608
360, -15.686367, -476.909882, 12.099215
361, 10.178286, -467.236877, -39.270332
362, 28.928465, -467.661530, -25.065022
363, -23.728470, -479.433441, 26.325191
364, -3.044806, -475.085114, 8.193875
365, 7.532915, -478.493256, 37.284370
366, 14.865810, -466.829315, -37.617477
367, -17.865675, -480.417847, 37.211582
368, 24.175259, -472.480469, 6.359251
369, -7.135555, -475.556396, 10.195193
370, -19.016067, -476.848206, 12.679719
371, -23.429859, -478.012085, 18.489412
372, 26.621706, -472.758484, 10.330605
373, 25.371201, -469.939728, -9.524166
374, -24.961296, -469.871979, -37.466667
375, -16.223232, -480.186554, 38.333706
376, -0.386936, -467.135010, -41.742710
377, 14.091537, -477.133789, 34.865135
378, 13.112435, -466.428253, -38.401318
379, -0.358978, -472.574249, -3.922103
380, 2.685281, -478.576996, 39.101036
381, 21.806036, -466.371033, -33.362625
382, 24.447968, -470.074951, -6.495476
383, -21.370571, -469.025085, -38.840614
384, 6.656847, -466.519409, -40.354965
385, 28.325205, -474.770844, 27.900335
386, 28.359154, -472.457458, 12.501061
387, 29.367989, -467.878082, -17.380346
388, -20.381348, -479.669373, 35.727768
389, -0.106605, -472.587921, -1.264533
390, -21.917997, -479.451050, 33.470959
391, 23.747990, -470.268097, -3.639574
392, 30.549534, -473.204559, 20.854176
393, 9.756785, -477.158295, 36.603733
394, -24.693098, -477.802185, 22.437676
395, 30.161606, -473.637573, 24.699203
396, -10.222169, -467.198700, -41.373756
397, 30.308744, -466.555481, -23.016306
398, 0.078191, -478.194000, 39.699985
399, -26.589161, -472.060852, -16.630470
400, 30.875498, -466.739532, -21.110275
401, -0.895756, -472.780853, 2.642569
402, 23.639454, -470.462463, 0.444747
403, 23.611519, -465.647705, -31.703623
404, -5.670802, -471.611298, -6.777547
405, -28.857262, -470.273834, -28.309200
406, 3.044415, -465.757721, -41.271015
407, 20.435389, -475.200806, 32.817566
408, -2.927587, -473.231049, 6.564002
409, 28.253130, -471.322540, 10.785687
410, -3.873365, -466.179901, -41.900211
411, 27.665228, -467.873352, -12.646258
412, -11.641655, -466.836060, -41.201263
413, 30.435450, -471.713074, 15.543378
414, -28.356388, -471.062225, -21.013794
415, 25.501288, -474.307526, 30.829441
416, 26.043098, -470.679199, 6.740127
417, -13.266584, -471.373108, -9.615594
418, -5.773032, -465.993958, -42.070442
419, 24.697641, -469.981903, 2.912911
420, -2.893949, -471.058228, -4.739032
421, -22.833105, -475.330750, 14.022677
422, -17.945671, -467.010071, -39.687916
423, -24.705420, -477.776489, 29.960201
424, 26.551985, -465.048187, -28.443686
425, -12.044974, -473.906647, 10.674717
426, -22.341072, -471.402008, -11.906494
427, -12.113980, -478.090942, 40.150642
428, 28.196411, -473.222809, 29.667305
429, -28.956512, -469.917542, -24.111689
430, -27.092512, -468.157288, -34.830490
431, -18.335991, -470.890503, -10.987202
432, -6.723910, -477.415222, 40.867168
433, -8.697161, -470.335205, -7.572915
434, -19.688602, -477.834045, 38.017193
435, -9.096964, -472.607758, 9.597469
436, 30.871727, -471.963226, 27.713652
437, 26.734604, -466.883209, -8.393894
438, 25.908915, -467.296204, -5.987605
439, -21.952562, -466.330292, -38.447887
440, 24.033367, -472.870667, 31.867804
441, -10.059861, -464.840240, -41.588932
442, -27.590349, -469.720734, -17.821156
443, 25.133637, -467.826538, -1.609550
444, -4.005907, -471.189087, 5.669931
445, -3.903877, -464.222961, -41.713059
446, 15.548401, -463.191132, -37.803371
447, 30.775032, -469.310516, 12.532947
448, -3.094984, -469.937653, -1.032774
449, -16.460005, -472.786896, 11.192622
450, -15.664415, -465.119751, -40.274254
451, -26.366352, -475.201843, 22.627808
452, 16.669611, -473.458679, 34.533977
453, 8.825953, -474.492615, 37.525539
454, -6.890146, -471.396088, 8.113508
455, -4.993558, -463.826111, -42.326008
456, -28.514566, -467.343109, -31.335781
457, 32.847176, -470.473785, 23.964794
458, -24.971397, -473.916626, 15.715049
459, 12.990930, -473.816071, 36.025360
460, -16.491377, -476.691895, 39.584633
461, -21.860151, -473.035034, 11.998291
462, -24.858620, -469.503296, -12.691415
463, 33.007374, -469.379486, 18.447842
464, -26.437120, -475.351288, 26.463795
465, -3.595456, -469.935211, 2.566912
466, -25.611610, -465.891571, -37.040657
467, 29.814924, -464.787964, -13.913784
468, 31.573311, -463.997864, -17.805130
469, 31.667986, -463.513214, -20.070660
470, -24.869011, -475.860718, 32.992897
471, 10.005934, -462.323578, -39.963200
472, -1.941297, -475.139374, 40.946320
473, 20.083218, -462.060608, -35.358261
474, -26.534931, -473.785004, 19.183979
475, -6.370066, -468.562042, -5.191859
476, -11.710605, -468.495575, -8.461906
477, -0.032834, -462.526428, -42.286533
478, 26.167851, -466.843506, 1.763778
479, -20.461304, -468.682922, -11.314339
480, 29.429573, -462.716370, -24.357500
481, -8.442577, -475.410278, 41.487118
482, 27.064053, -467.040497, 4.481256
483, 33.735409, -468.975037, 21.361935
484, 32.819485, -468.138947, 15.225291
485, 5.148043, -473.893280, 39.253834
486, -22.714188, -475.766846, 37.012466
487, 5.900876, -461.958893, -41.083069
488, 1.487923, -462.109100, -42.108746
489, 13.466157, -461.491913, -38.874710
490, -28.707096, -467.527618, -20.832712
491, -29.254810, -466.931915, -24.893028
492, -26.029404, -468.199097, -13.864243
493, -5.280730, -467.996521, -3.379756
494, 21.570602, -461.305847, -34.077278
495, 29.548342, -466.799408, 8.287255
496, 2.373723, -473.689636, 40.416431
497, 24.191355, -461.213745, -31.266296
498, 28.988142, -463.705688, -10.540780
499, 24.084837, -470.390961, 32.297028
500, 31.181599, -469.308868, 29.097693
501, 31.311184, -461.920959, -20.876263
502, -4.208515, -473.959930, 41.616745
503, -4.863995, -467.756287, -0.492983
504, -29.209141, -465.691895, -27.861496
505, -3.522957, -461.337036, -42.591282
506, -12.132195, -474.336273, 41.231182
507, 31.282513, -462.573212, -14.932004
508, -13.540587, -469.815552, 9.776831
509, -18.899172, -470.378784, 10.806880
510, 33.374699, -468.530853, 27.216261
511, -12.026381, -462.047607, -41.173527
512, -6.392007, -468.271545, 5.378865
513, 27.186529, -469.250763, 31.285471
514, 32.375652, -465.896790, 11.909809
515, -15.738911, -466.594391, -9.743974
516, -21.321455, -474.129028, 38.500732
517, -20.009556, -462.568756, -38.706268
518, -7.405818, -460.976044, -42.301758
519, -27.368500, -472.635193, 26.183476
520, 20.751387, -469.791656, 33.774258
521, 26.891890, -460.193329, -27.629847
522, 29.857691, -468.417267, 30.219683
523, -26.851524, -473.028687, 30.374313
524, -10.882092, -468.520508, 8.536013
525, -24.993227, -470.291382, 13.016800
526, -7.903512, -467.937378, 6.521156
527, 7.095132, -459.676483, -40.964367
528, -27.543577, -471.817596, 22.671579
529, 8.732538, -471.151062, 38.222099
530, -0.992439, -472.397003, 41.461189
531, -18.900133, -466.174042, -10.736881
532, -23.520918, -466.338043, -11.824320
533, -28.100431, -463.550720, -32.643215
534, -15.501549, -461.432526, -40.086143
535, -27.833370, -465.751038, -17.425627
536, 27.265770, -463.338318, -3.309255
537, 27.090382, -463.757019, -0.179517
538, 5.355997, -471.333710, 39.695267
539, -9.450541, -465.693481, -6.307578
540, 28.177328, -462.598480, -6.639235
541, -16.298834, -473.052216, 40.398003
542, -28.798479, -465.018280, -20.997297
543, 35.202015, -465.659546, 19.083189
544, -6.031388, -465.992310, -0.893848
545, 14.117598, -458.776337, -38.836166
546, 32.207329, -460.370575, -17.774002
547, -26.871645, -470.130188, 16.275488
548, 35.239513, -466.429871, 25.349281
549, -11.146586, -472.589752, 41.768295
550, 34.564156, -465.014709, 15.636848
551, 28.138367, -459.446625, -25.581085
552, 32.169910, -460.510193, -15.592909
553, 15.607943, -469.395111, 35.806660
554, 21.895052, -458.654694, -33.542999
555, -23.811159, -468.924927, 11.379672
556, 17.465780, -458.414825, -37.179470
557, -6.902903, -465.381348, -3.071223
558, -11.607471, -465.058838, -7.678158
559, -17.854065, -468.113342, 10.119068
560, -13.900615, -464.985046, -8.830584
561, -22.637997, -461.402496, -37.828602
562, -24.274702, -472.540375, 37.140366
563, 27.791496, -463.102997, 1.951219
564, 11.874174, -469.534058, 37.188065
565, -6.537596, -465.793030, 2.487236
566, 2.506522, -458.503174, -42.087273
567, 30.885767, -463.585114, 8.196432
568, -21.283989, -472.278656, 38.771233
569, -24.834892, -465.062805, -12.297180
570, 20.277086, -458.000916, -35.087006
571, 28.880018, -463.041840, 4.630372
572, -4.873940, -458.607361, -42.851589
573, -26.435860, -471.520447, 33.477497
574, 36.182812, -464.857056, 22.976475
575, 10.087059, -457.666809, -40.241161
576, 30.967562, -458.572845, -20.313103
577, -25.690392, -460.774933, -36.314976
578, 24.358416, -457.537689, -30.550694
579, 29.185045, -460.561127, -7.079697
580, -6.690707, -470.694000, 42.379166
581, 7.824171, -468.969849, 39.072712
582, 29.558523, -458.115265, -22.759972
583, -27.977488, -469.736237, 25.837624
584, -28.859816, -461.712097, -29.077904
585, -26.063456, -463.727386, -13.386013
586, -27.838549, -469.960114, 28.360149
587, -28.023502, -468.775665, 20.473076
588, 36.202534, -463.204987, 18.205969
589, 0.000000, -457.144867, -42.638760
590, 30.991612, -459.329865, -10.608669
591, 34.907600, -464.519958, 27.092455
592, 5.563940, -468.774078, 40.136704
593, -29.148964, -461.911346, -25.570248
594, 29.562998, -461.623413, 4.867020
595, -10.071513, -458.014160, -41.549824
596, 26.342112, -457.073425, -27.679277
597, 24.655687, -466.000854, 33.139080
598, 33.284042, -464.643127, 28.868532
599, 35.238331, -462.364044, 14.484432
600, 6.103730, -456.524506, -41.235146
601, 27.126185, -465.494873, 32.131180
602, -25.806673, -466.860168, 12.466708
603, 28.493975, -460.199646, -2.805792
604, -21.709562, -466.096527, 10.142919
605, -28.602308, -462.053619, -20.678900
606, 31.493244, -464.592346, 30.034899
607, -8.885874, -464.097565, 4.850459
608, 1.095351, -468.722321, 41.892979
609, 28.691427, -460.575073, 1.698332
610, -10.376351, -462.567963, -6.112491
611, -3.169335, -469.075104, 42.412354
612, 33.424976, -461.430847, 10.741881
613, 36.772770, -462.886749, 22.789223
614, -13.880359, -469.675476, 41.338959
615, -14.616350, -457.765106, -40.082249
616, -14.569667, -464.795929, 8.636346
617, -19.173599, -465.287628, 9.598250
618, -5.976210, -468.921234, 42.537331
619, -17.998318, -457.840698, -38.881977
620, -23.880266, -469.487976, 37.987060
621, -11.500107, -463.913116, 6.998705
622, 14.433273, -455.084564, -38.552029
623, 21.904470, -465.140198, 34.264114
624, 18.591253, -455.061981, -36.031857
625, -21.269671, -461.887421, -11.087178
626, -28.185755, -467.326172, 22.472675
627, 2.384103, -455.380005, -42.037163
628, -22.694302, -458.088776, -37.396774
629, -27.612682, -459.194427, -32.197945
630, 32.321514, -456.940674, -14.330641
631, -27.417318, -466.155151, 15.642361
632, -17.402903, -461.565216, -9.981034
633, 32.146328, -457.197571, -12.028112
634, -11.016151, -468.598572, 41.969952
635, 2.144586, -467.463776, 41.773106
636, -27.660974, -468.335663, 31.310915
637, -7.133847, -455.742798, -42.332394
638, 18.451345, -465.040375, 35.483425
639, -8.223161, -461.804871, -0.959260
640, -10.436038, -456.053955, -41.298416
641, 37.171371, -461.056580, 20.287411
642, -8.917401, -461.292572, -3.053835
643, -25.309238, -464.673431, 11.122232
644, 14.603337, -465.151947, 36.833607
645, -4.884319, -455.047180, -42.645298
646, 27.057144, -454.889038, -25.943760
647, -18.944687, -468.241455, 39.811138
648, -27.170670, -460.696198, -16.089910
649, 36.058945, -461.668060, 25.883671
650, 10.328796, -454.060394, -39.863457
651, -25.341993, -460.831055, -12.819293
652, -26.106413, -468.019287, 36.193752
653, 30.737768, -455.261658, -19.247850
654, 8.684324, -465.601715, 39.167374
655, -14.477067, -460.441101, -8.595644
656, 21.770779, -453.943939, -32.570160
657, 11.418098, -465.096252, 38.030186
658, -9.112488, -461.593903, 3.296499
659, 32.137745, -458.842133, 7.479479
660, 26.665567, -462.972229, 32.709888
661, 23.792890, -463.232178, 33.827641
662, 36.937500, -459.635010, 16.717768
663, -28.050814, -466.463226, 27.493990
664, 32.243500, -455.580872, -12.975662
665, -26.357649, -457.219147, -33.815998
666, 33.850674, -458.743225, 10.020844
667, 29.766108, -457.141418, -2.886494
668, 29.468044, -461.969910, 31.435726
669, -28.287661, -457.868439, -28.021660
670, -16.623606, -462.133453, 8.626112
671, -14.115477, -454.810516, -39.863312
672, 6.492217, -453.014984, -40.721401
673, 24.930437, -453.300720, -28.513304
674, -22.031366, -462.626648, 9.678070
675, 31.124735, -455.767883, -6.929800
676, 29.490755, -453.726898, -21.285519
677, -7.861448, -466.096008, 42.385918
678, 32.767944, -460.921173, 29.800270
679, -24.575510, -455.823639, -35.876614
680, 30.021696, -456.708527, 0.834518
681, -27.676218, -465.700653, 32.146427
682, -19.159805, -454.683258, -37.966747
683, 35.790016, -457.673065, 12.737787
684, -28.211433, -457.544952, -22.788183
685, 3.005845, -452.254669, -41.346489
686, 30.989124, -456.660095, 4.201529
687, -13.262846, -458.501556, -7.609911
688, 0.000000, -464.737823, 42.638760
689, -24.118307, -461.835114, 10.276632
690, -1.684850, -452.242554, -42.193207
691, -27.463009, -457.778625, -18.517695
692, -21.641371, -465.654327, 38.835842
693, -28.240139, -463.380066, 19.811079
694, 4.784444, -463.817505, 41.226994
695, -16.478409, -465.382446, 40.479321
696, -14.715379, -460.404480, 7.797074
697, -19.159906, -458.036438, -10.618613
698, -23.687265, -458.179291, -12.073222
699, -10.808532, -458.079132, -5.133121
700, -26.015709, -465.374451, 36.728443
701, 37.177887, -457.360748, 17.099157
702, -5.474545, -452.093048, -42.051735
703, -28.002499, -462.564026, 17.497879
704, -27.256048, -462.024994, 14.425394
705, 32.029720, -453.774506, -9.061005
706, 36.901341, -458.008301, 22.534975
707, 25.367819, -451.504333, -27.257589
708, -11.825447, -459.370667, 5.936634
709, -9.568910, -458.528046, 2.155546
710, -12.263800, -464.504364, 41.576290
711, 15.718532, -450.742279, -36.516792
712, -21.771570, -460.518127, 9.515595
713, -4.647772, -464.015259, 43.015415
714, 12.671471, -450.672791, -38.122089
715, -27.976027, -463.737854, 28.654173
716, 11.938425, -461.789703, 38.199535
717, 31.218775, -452.276337, -15.616468
718, -9.513431, -457.486511, -2.313300
719, 19.131336, -450.546936, -33.732094
720, 32.629803, -455.152283, 6.573432
721, 16.225880, -460.905701, 36.739902
722, -16.406870, -456.576630, -9.707836
723, 8.314287, -461.815887, 39.697090
724, -27.473991, -455.767029, -21.132385
725, 20.183884, -460.188599, 35.411255
726, -10.205674, -451.491302, -40.564507
727, 22.132591, -450.319946, -30.655201
728, -8.953340, -463.546417, 42.306267
729, 10.447499, -450.075134, -38.706524
730, -26.774527, -454.280487, -30.070244
731, -25.526377, -456.418152, -14.297583
732, 23.583696, -459.578949, 34.310745
733, -28.104895, -462.309326, 24.431974
734, 35.552555, -457.503876, 27.052925
735, -22.829746, -452.897400, -36.052425
736, -14.816337, -451.689148, -38.872158
737, 27.881451, -450.563446, -22.932446
738, 30.211882, -458.302887, 31.392956
739, -20.489292, -455.931274, -11.684769
740, -17.766033, -451.873138, -37.727074
741, 31.103577, -453.114380, -2.051083
742, 29.752304, -450.692291, -18.959295
743, 34.461334, -454.445404, 9.394448
744, 3.379957, -461.735565, 41.977474
745, -24.516830, -452.738495, -33.953319
746, -15.716600, -462.899048, 40.374287
747, 35.956913, -454.647614, 12.687275
748, 2.256872, -449.353912, -40.379509
749, -25.798281, -459.244202, 11.524045
750, -14.238623, -455.298737, -8.962612
751, 6.063407, -449.126221, -39.533939
752, -12.254392, -455.332367, -7.024419
753, -27.425980, -462.354462, 32.754566
754, 26.330147, -458.078217, 33.435860
755, 13.474237, -459.702179, 37.737965
756, -27.121340, -453.812775, -24.666803
757, -17.405691, -457.856445, 8.564149
758, 31.814146, -451.752655, -5.559029
759, -11.797389, -456.897034, 5.720154
760, 31.200493, -450.536743, -13.524651
761, -25.133280, -454.873199, -14.932440
762, -9.876896, -455.268280, -3.690578
763, -1.609516, -449.092346, -40.843700
764, -9.255353, -455.339661, -1.877849
765, 31.637106, -452.575836, 2.579825
766, 16.587559, -448.005310, -34.446354
767, -21.262539, -450.827087, -35.745812
768, -19.496151, -461.576752, 38.885696
769, -23.180042, -454.122375, -13.896574
770, 36.692749, -453.759491, 16.811272
771, 35.349235, -455.345154, 27.052916
772, -6.575665, -461.019958, 42.664070
773, -9.632558, -455.339264, 2.355754
774, 31.590477, -450.322266, -9.048292
775, -28.165644, -459.384003, 20.145145
776, 27.764187, -456.659302, 32.854450
777, 36.767750, -454.081238, 20.307297
778, 10.820953, -458.868439, 38.742985
779, -24.685440, -461.378479, 37.211937
780, -0.583573, -460.241486, 42.815018
781, -27.866442, -460.282806, 28.238041
782, 32.257507, -455.647949, 30.327604
783, -24.080887, -457.290253, 10.546985
784, -14.994190, -456.143250, 7.938679
785, -18.410330, -453.448914, -12.272438
786, -9.005995, -448.668549, -39.528507
787, -17.448851, -456.411133, 8.638991
788, -19.903509, -456.679047, 9.339281
789, -4.444906, -448.117401, -40.292927
790, 36.357609, -454.135956, 23.261257
791, -27.513243, -458.197906, 15.870326
792, -25.926348, -453.010010, -18.575909
793, -13.694960, -449.101868, -38.061119
794, -16.412327, -453.080444, -11.599792
795, 34.789196, -452.082825, 9.992866
796, -10.525646, -454.905182, 4.286282
797, 23.555706, -447.421173, -27.624558
798, 13.246630, -446.908722, -35.888859
799, 29.928471, -448.374268, -16.670246
800, -17.737930, -449.304810, -36.338795
801, -26.194836, -460.554291, 35.737373
802, -11.501300, -460.080292, 41.047497
803, 25.131384, -447.294800, -25.696274
804, -23.390854, -450.181396, -32.755512
805, 10.998954, -446.643372, -36.734814
806, 1.737540, -458.995819, 42.304859
807, -12.924793, -452.524109, -9.604857
808, -17.018856, -459.845306, 39.269764
809, -24.820963, -450.311737, -29.477129
810, -19.934557, -449.114807, -34.725727
811, 17.180115, -456.550903, 36.552750
812, -3.653524, -459.075562, 42.506283
813, 7.609075, -446.352570, -37.659897
814, -25.358042, -450.574463, -27.024902
815, 3.772294, -446.489502, -38.488724
816, 19.599796, -446.299561, -30.972450
817, -27.343838, -459.219147, 31.587687
818, -14.715478, -459.405548, 39.823891
819, -9.985120, -452.028351, -7.016718
820, 21.223198, -455.596222, 35.400429
821, -23.827978, -451.380890, -17.897537
822, -7.385094, -458.788177, 41.944309
823, 5.622890, -457.553589, 40.902069
824, 31.847391, -449.195740, -1.502721
825, -25.419840, -450.750305, -22.090683
826, -19.233732, -451.236206, -15.116421
827, -25.039812, -459.212402, 36.380379
828, -1.155428, -446.044769, -38.908516
829, -0.179048, -457.829529, 42.056469
830, -7.788670, -452.176697, -0.563261
831, -27.918928, -457.473328, 24.498424
832, -13.359072, -453.724854, 7.673002
833, 33.491405, -449.774567, 6.749836
834, 27.858204, -446.182678, -20.788217
835, 22.272545, -445.515778, -28.036125
836, -17.351955, -450.517975, -15.055016
837, -13.726432, -447.083099, -36.324051
838, -9.992753, -446.580444, -37.610123
839, 30.594130, -447.060120, -11.933983
840, 7.465862, -456.458862, 39.914932
841, 35.480503, -450.399628, 14.154528
842, -7.824428, -446.228851, -38.021576
843, 15.178820, -444.976379, -33.402500
844, 24.064671, -454.181396, 34.573254
845, 17.107784, -454.974243, 36.555275
846, -21.015823, -458.172424, 37.396431
847, 30.859516, -447.228760, -8.481326
848, 14.376544, -455.264954, 37.317608
849, -22.935984, -448.526764, -29.112303
850, -24.023098, -449.041626, -25.992867
851, -16.356245, -447.130676, -34.628105
852, -19.009216, -453.910583, 10.113018
853, -25.849796, -454.856781, 12.821971
854, 30.913153, -452.946899, 31.311173
855, -16.427280, -453.534485, 9.447639
856, 11.586389, -455.452362, 38.246162
857, -23.855934, -449.495270, -21.778156
858, -7.567178, -450.711914, -4.448880
859, 26.600111, -445.276398, -22.621737
860, -19.286554, -447.540314, -32.208656
861, -27.613173, -456.844727, 27.517338
862, -27.813372, -455.847260, 20.712616
863, 32.594959, -448.422241, 3.708791
864, -13.975747, -449.598938, -13.741321
865, -10.548893, -452.157654, 6.620508
866, -23.496944, -453.864441, 11.804833
867, 29.190548, -445.440125, -16.446434
868, 31.195917, -446.986267, -4.733674
869, -2.895768, -444.908447, -37.642273
870, -19.534866, -448.935699, -19.227917
871, -7.440639, -450.916931, 2.592347
872, -3.198263, -456.339691, 41.969418
873, -21.323040, -448.193634, -22.412575
874, -21.165186, -447.580109, -26.366575
875, -10.572655, -448.905914, -11.368669
876, 31.686892, -447.089539, -0.314515
877, -15.563334, -448.470184, -16.846304
878, -19.462860, -446.977020, -29.153852
879, 35.642490, -450.010193, 22.055283
880, -6.796587, -450.038086, 0.233300
881, 18.855793, -443.528351, -29.893337
882, 34.693439, -450.582214, 26.926355
883, -27.002056, -454.046173, 17.149614
884, -12.651360, -445.267120, -34.343548
885, -6.452832, -455.793610, 41.148560
886, -11.450330, -455.949249, 39.550808
887, 33.114090, -450.795441, 29.255947
888, -25.847712, -456.160461, 33.958450
889, 35.630100, -448.823883, 18.894607
890, 24.304232, -443.282318, -24.758196
891, -7.729151, -448.275177, -8.145293
892, 11.715515, -442.927216, -33.814693
893, -22.098127, -455.899933, 36.035740
894, 33.385525, -447.270508, 7.903646
895, 28.100845, -451.315460, 32.711048
896, -14.665591, -445.287750, -31.893696
897, 5.179125, -443.054047, -35.853256
898, -17.765530, -446.287689, -25.773605
899, -17.477320, -446.637054, -22.930403
900, 26.895485, -443.311157, -21.056595
901, 34.508431, -447.619202, 12.482166
902, -20.388836, -451.977814, 12.322325
903, -27.319027, -453.794220, 20.911530
904, -15.419920, -446.781982, -20.010359
905, -15.571134, -455.288971, 38.051765
906, 22.183575, -442.678223, -26.588726
907, -17.203463, -455.240356, 37.524956
908, 3.440313, -454.054047, 40.932861
909, -27.255312, -454.280518, 25.762243
910, -7.149271, -443.634979, -35.488796
911, -15.634749, -445.303436, -28.684986
912, 8.714001, -442.351013, -34.536354
913, 7.036818, -453.317993, 39.505852
914, 1.201711, -442.661774, -36.284027
915, -0.782878, -454.177887, 41.156963
916, -25.349916, -452.125580, 14.671752
917, 30.231100, -444.243805, -7.518775
918, -26.454531, -454.448273, 30.783501
919, 29.777704, -443.465424, -12.956041
920, -0.521152, -442.515900, -36.037971
921, -10.250685, -446.239868, -15.127659
922, 23.598707, -450.739410, 34.395878
923, -22.830772, -454.531403, 35.011806
924, 19.623146, -451.151184, 35.585102
925, -11.836585, -445.958954, -17.053890
926, -1.930661, -442.423645, -35.378098
927, 35.040833, -447.132568, 17.185383
928, -14.666852, -445.070435, -23.784016
929, -8.162906, -446.231812, -11.917644
930, -7.784674, -448.782654, 6.145783
931, -12.919013, -449.872345, 10.859993
932, -5.858790, -447.271515, -2.924517
933, 9.043125, -452.139862, 38.659573
934, -9.635303, -449.205841, 8.434742
935, -9.326827, -442.992950, -33.434208
936, -10.598357, -443.215057, -32.427383
937, -12.884403, -443.840057, -29.363470
938, -6.618276, -448.255066, 4.401671
939, -6.168952, -446.520660, -6.831878
940, -25.075390, -453.887939, 33.014637
941, 30.107811, -449.143097, 31.367220
942, 31.490198, -444.769653, 2.422238
943, 27.444416, -441.836731, -19.328430
944, -16.161839, -449.982483, 12.352604
945, 33.596123, -445.666138, 10.859056
946, -26.020020, -451.426575, 17.949278
947, 16.547693, -450.579254, 36.391953
948, -5.812061, -447.209076, 1.641001
949, -2.604088, -452.669922, 40.667877
950, 13.022292, -450.859344, 37.319260
951, 30.494858, -443.310638, -2.741686
952, 11.059522, -440.542542, -32.282677
953, -20.465620, -449.978363, 14.736058
954, 14.275140, -440.486664, -30.753492
955, 22.498447, -440.563782, -25.156202
956, -12.061850, -443.346619, -25.227902
957, 31.955961, -444.246918, 5.798914
958, 2.184830, -440.581055, -34.480171
959, -22.702517, -452.535583, 33.468571
960, -10.873744, -443.615356, -20.412229
961, 34.112827, -446.603027, 25.440285
962, 33.539741, -446.909149, 27.370911
963, 31.939600, -447.358704, 29.560219
964, -18.507872, -452.191589, 35.279247
965, -24.781122, -450.169128, 18.044409
966, -5.045109, -451.639648, 39.761696
967, -26.024338, -450.680725, 21.760544
968, -9.296481, -451.729950, 38.604046
969, -14.102720, -451.876556, 36.962631
970, -25.959875, -451.229340, 26.366854
971, -9.433365, -443.304260, -18.308210
972, -25.189016, -451.650421, 30.025837
973, 34.364018, -445.477142, 20.962879
974, 5.893265, -450.220795, 38.997021
975, -9.724722, -442.701050, -20.686958
976, -5.174884, -440.546753, -32.602245
977, 28.909727, -440.495697, -14.150052
978, -5.580256, -443.936371, -9.074475
979, 18.094074, -439.225281, -27.685116
980, -10.016123, -442.096741, -23.065702
981, 29.663185, -441.252197, -6.395757
982, 25.525641, -439.400482, -21.162685
983, 7.016685, -439.196838, -32.623127
984, 30.716818, -442.299072, 1.681055
985, 0.614688, -450.270203, 39.737591
986, -7.175376, -440.449768, -30.976547
987, 25.594936, -447.192627, 33.071255
988, -8.763855, -440.874146, -28.213589
989, 0.440239, -439.343109, -33.063923
990, -24.542955, -449.432617, 22.774334
991, -24.559216, -449.669586, 24.983831
992, -4.932288, -443.987610, -2.464826
993, -6.535151, -442.450256, -13.677425
994, -1.262234, -449.854858, 39.671742
995, 29.238594, -440.061493, -9.869753
996, 31.171633, -442.078613, 5.005890
997, -23.099262, -448.753784, 20.692537
998, -17.153700, -447.591278, 16.116203
999, 31.374786, -442.387665, 7.920888
1000, -5.997672, -445.116394, 5.903377
1001, -21.488115, -449.998810, 31.036589
1002, 33.502445, -443.203461, 15.082861
1003, -3.223174, -449.706909, 39.326984
1004, -2.799453, -439.158722, -31.894032
1005, 29.843573, -440.745453, -3.040833
1006, 4.010204, -449.004395, 39.008648
1007, -18.561264, -449.988037, 33.354176
1008, 19.717676, -447.105835, 35.045032
1009, 33.397266, -444.550232, 25.679499
1010, -4.987632, -443.222412, -4.526669
1011, -23.102007, -449.439087, 28.219538
1012, -10.444520, -446.085815, 12.400014
1013, -20.195103, -447.772919, 18.992552
1014, 12.440949, -447.668945, 36.868675
1015, -12.868097, -449.596344, 36.111397
1016, 17.069258, -447.115387, 35.729828
1017, 10.492767, -437.832031, -30.580683
1018, -12.435716, -446.202911, 14.032856
1019, 27.474484, -445.555817, 32.005089
1020, -9.926046, -449.277344, 37.154865
1021, 8.770975, -447.827942, 37.597935
1022, -7.290788, -449.155426, 37.969360
1023, -5.458339, -444.085205, 4.555619
1024, -7.575615, -444.841766, 9.437661
1025, 24.009314, -445.802673, 33.481419
1026, 18.539869, -437.446533, -26.296589
1027, 26.709963, -437.837128, -18.412126
1028, -6.580888, -440.855530, -15.799725
1029, 5.051616, -437.544098, -31.782024
1030, 32.103561, -441.550598, 10.749694
1031, -18.204027, -446.711395, 19.101402
1032, 29.807512, -444.313324, 30.390015
1033, 33.383705, -442.058105, 17.679440
1034, 14.678515, -436.775604, -28.056894
1035, 22.281931, -436.817993, -23.299929
1036, -4.879420, -442.337616, -0.547380
1037, -5.489321, -438.140808, -29.259777
1038, -15.443324, -448.148163, 33.717083
1039, -20.132711, -446.931854, 23.400040
1040, -7.232708, -439.393982, -20.356728
1041, -18.991035, -447.635284, 29.992043
1042, -20.192600, -447.120087, 26.277815
1043, -18.974474, -446.394501, 22.331596
1044, -6.740250, -438.318115, -25.328869
1045, -5.184515, -440.169739, -11.270232
1046, 27.581566, -436.730225, -15.643600
1047, -4.677693, -441.161072, -2.329237
1048, 30.788202, -442.871155, 29.096064
1049, 6.083887, -436.105286, -30.554310
1050, 29.551146, -438.708099, 0.337584
1051, 32.875099, -441.581085, 21.993240
1052, -12.292438, -447.063812, 34.687946
1053, 32.072689, -440.115234, 12.961802
1054, -4.553331, -440.245361, -5.933187
1055, 28.213890, -436.350159, -12.877584
1056, -7.114775, -442.595581, 10.576561
1057, 0.859652, -445.899872, 37.663483
1058, 2.392551, -435.824738, -30.065165
1059, -13.817547, -444.230164, 18.256638
1060, -18.053696, -445.620758, 25.545181
1061, 32.224552, -441.633057, 26.207180
1062, 29.824991, -438.410828, 2.973848
1063, 29.044199, -437.530823, -3.233263
1064, 26.194716, -442.896851, 31.967613
1065, -5.327425, -446.025085, 36.781063
1066, -4.957387, -440.780426, 1.457488
1067, 10.046602, -434.874725, -28.666975
1068, -3.465358, -435.931824, -28.387836
1069, 29.934721, -438.318909, 6.398737
1070, -0.954940, -445.330444, 37.361500
1071, -15.161241, -444.025818, 21.158848
1072, 0.052521, -435.362274, -29.391235
1073, 14.714586, -443.634094, 35.160774
1074, -7.351243, -445.506195, 35.751190
1075, 16.192007, -434.471069, -25.805155
1076, -8.484608, -442.250092, 13.632215
1077, 24.209747, -434.546051, -20.233080
1078, 20.016321, -442.838226, 34.124512
1079, 28.738691, -436.178711, -6.280223
1080, 30.727621, -438.217621, 9.124687
1081, 4.648530, -444.353912, 36.753086
1082, -15.368259, -444.975555, 30.049988
1083, -10.288609, -442.483246, 16.312285
1084, -15.914757, -444.122589, 24.812672
1085, 9.349716, -443.566193, 35.835854
1086, -4.458221, -435.380219, -26.577477
1087, -5.228197, -439.997925, 5.328687
1088, -5.263387, -437.198853, -13.614759
1089, 28.891333, -436.408783, -0.075981
1090, -5.743469, -440.464600, 8.565711
1091, -14.863021, -444.045654, 28.054495
1092, -5.886502, -436.309235, -18.854431
1093, -12.509399, -444.261902, 32.020348
1094, 28.359726, -434.706512, -9.378332
1095, 20.026745, -433.345154, -23.103559
1096, -5.786793, -435.620300, -20.879766
1097, 26.251221, -433.495056, -16.570917
1098, 22.229532, -441.095917, 33.050072
1099, 31.727840, -437.932831, 17.078856
1100, -8.028443, -443.559448, 34.081455
1101, -4.325076, -438.130432, -0.702812
1102, 31.767405, -438.046204, 19.575323
1103, -4.507751, -436.548096, -9.783593
1104, 18.123283, -441.015717, 33.875294
1105, 13.266283, -432.424622, -25.914864
1106, -10.257492, -442.813782, 32.234730
1107, -10.959813, -441.022644, 20.142635
1108, 30.581039, -436.535522, 12.603961
1109, -4.739221, -434.001709, -23.921749
1110, 28.459490, -434.174988, -4.189141
1111, 28.144224, -439.169220, 30.003872
1112, 5.770856, -432.484589, -27.780817
1113, 10.369823, -441.258453, 34.681522
1114, -4.423255, -442.458496, 34.764744
1115, 25.783794, -439.451355, 31.324856
1116, 9.845735, -432.134125, -26.892950
1117, -12.509745, -441.347412, 24.136210
1118, -4.105493, -436.377045, -5.059651
1119, 0.412862, -441.957428, 35.537655
1120, 31.210459, -437.747345, 23.859116
1121, 2.015838, -432.371704, -27.472025
1122, 30.278488, -437.871918, 26.857281
1123, 15.149880, -431.370453, -24.519619
1124, -11.452952, -441.399658, 29.176575
1125, 26.836422, -431.853882, -14.122553
1126, -5.065020, -437.113190, 4.202188
1127, 28.590412, -434.104919, 3.151389
1128, -6.152357, -438.189758, 11.942699
1129, 3.329065, -440.679657, 34.999920
1130, -1.424095, -431.914978, -25.947418
1131, -4.711889, -436.179626, 1.611782
1132, -7.797576, -438.448639, 16.716953
1133, -5.007944, -432.781433, -19.916634
1134, 27.295601, -431.320129, -11.690749
1135, 6.235212, -439.769836, 34.291103
1136, 23.072063, -430.498596, -19.268419
1137, -5.428730, -436.812500, 9.050190
1138, 6.688465, -430.568939, -26.654429
1139, 30.684866, -435.609375, 20.953806
1140, 30.624634, -434.933777, 16.836460
1141, 20.994741, -430.168152, -20.865850
1142, 20.281483, -438.007599, 32.549435
1143, -7.958556, -440.026947, 31.560032
1144, 29.871241, -434.220184, 12.972537
1145, 13.772448, -438.477570, 33.356430
1146, -4.091832, -439.840332, 33.291222
1147, 29.197948, -433.399384, 8.521135
1148, -2.862041, -431.148529, -24.127293
1149, -4.859710, -432.394623, -15.812940
1150, -8.400100, -437.885071, 19.968330
1151, -9.628797, -438.459503, 23.862854
1152, 27.996628, -432.015076, 0.902686
1153, 19.058657, -429.388306, -21.730713
1154, -4.211596, -431.163055, -21.740890
1155, -4.401145, -432.725525, -11.114252
1156, 27.646152, -430.517273, -8.021445
1157, -9.653651, -438.595184, 26.474096
1158, 17.043354, -437.203979, 32.563965
1159, 27.900078, -430.935944, -3.563459
1160, -8.812091, -438.498322, 28.745621
1161, 23.286814, -436.113586, 31.372814
1162, 11.412742, -428.761810, -24.547163
1163, -4.345310, -433.433350, -0.850142
1164, -3.959099, -432.289032, -7.679119
1165, 2.838158, -437.744171, 33.749203
1166, -6.741120, -435.917908, 16.201481
1167, 25.616007, -428.755341, -14.711237
1168, 29.425879, -434.196075, 24.975941
1169, 0.253310, -437.715210, 33.165867
1170, -5.025879, -433.805450, 4.076296
1171, -5.788256, -434.985626, 12.349534
1172, 27.749969, -430.274628, -1.044749
1173, -6.321561, -437.712067, 30.921726
1174, -3.904089, -432.153687, -5.144917
1175, 25.366190, -434.959503, 30.170834
1176, 9.862766, -436.350769, 32.704288
1177, 6.437241, -436.618866, 32.930878
1178, 1.869122, -428.406464, -25.001509
1179, 14.058379, -435.756287, 32.244057
1180, 26.796078, -434.229858, 28.894146
1181, 7.314693, -427.841339, -25.050448
1182, 28.141235, -433.712250, 27.004612
1183, 27.304375, -428.607117, -7.297562
1184, 15.666513, -427.146576, -22.227425
1185, 29.265894, -432.442902, 21.519632
1186, 27.767046, -430.109039, 4.912142
1187, -1.897358, -428.395905, -23.100010
1188, -4.435309, -429.519714, -16.161896
1189, 29.207489, -431.490601, 16.691530
1190, -8.019649, -435.429779, 23.630526
1191, -5.478148, -432.986633, 9.808002
1192, 17.157114, -434.304108, 31.564819
1193, 23.025770, -426.635620, -17.400593
1194, -7.736081, -435.510651, 26.822081
1195, -5.313487, -432.383972, 6.952578
1196, -4.025460, -428.387482, -18.981472
1197, 26.174972, -426.959259, -11.787413
1198, 21.385942, -433.633179, 31.039291
1199, 28.333376, -429.903687, 10.037741
1200, -4.031989, -429.307007, -11.407306
1201, -3.888409, -435.316315, 30.788446
1202, 28.492266, -430.031525, 13.299050
1203, -7.339592, -433.971619, 20.963036
1204, -3.626315, -429.588684, -6.356561
1205, 21.146345, -425.705353, -18.660059
1206, 28.077553, -431.202911, 24.967634
1207, 10.868776, -425.489288, -23.161526
1208, 27.273169, -427.804840, 1.997446
1209, -2.961738, -426.878632, -20.633722
1210, 18.080559, -425.096130, -20.279017
1211, -6.038184, -434.204071, 28.532713
1212, 28.358061, -430.330048, 21.794775
1213, -4.215681, -429.568512, -1.205628
1214, 3.160965, -425.649536, -23.774464
1215, 5.228365, -433.537048, 31.895304
1216, 2.316939, -433.661133, 31.760138
1217, -4.789778, -429.738892, 2.575785
1218, 25.448063, -430.892487, 28.510334
1219, -1.029370, -433.373413, 30.830946
1220, 26.670141, -425.440094, -7.393508
1221, 26.994333, -425.818756, -4.315389
1222, 23.000782, -431.151703, 29.832210
1223, -1.169747, -425.492188, -21.932651
1224, 27.025471, -426.225800, -0.564566
1225, -5.919549, -431.082397, 14.417916
1226, 7.665413, -424.413696, -23.347147
1227, 12.261456, -431.985474, 31.177660
1228, -3.532332, -427.357361, -8.864836
1229, 27.566813, -427.484253, 9.299047
1230, 28.078278, -428.644806, 18.012611
1231, -6.767437, -431.713684, 19.701103
1232, 16.295086, -431.462769, 30.764452
1233, 27.092321, -426.906982, 5.970250
1234, -3.792048, -426.253082, -15.211654
1235, 26.588469, -429.717926, 26.514353
1236, -5.657130, -430.053680, 11.529481
1237, 24.563034, -423.883514, -13.633320
1238, 27.730572, -427.735626, 14.766215
1239, 9.436089, -431.374176, 31.051579
1240, -2.847622, -424.981140, -19.140831
1241, 22.118475, -423.242035, -16.726528
1242, 13.640284, -423.026581, -21.219549
1243, 0.768023, -423.779816, -22.186867
1244, 26.843332, -424.496674, -2.649110
1245, -3.538191, -425.592987, -11.692234
1246, 3.107885, -423.401184, -22.685898
1247, 19.198118, -429.618073, 29.965055
1248, 11.607091, -430.309235, 30.743315
1249, -5.426554, -428.116547, 7.203747
1250, -3.506652, -426.087006, -5.479041
1251, 5.241256, -430.615967, 30.882652
1252, -6.794255, -430.311005, 22.681101
1253, -6.264364, -430.742828, 25.963692
1254, 2.992318, -430.423462, 30.691025
1255, 25.015257, -427.993988, 27.294352
1256, -3.144537, -423.766327, -16.369526
1257, -3.844258, -430.446228, 28.756906
1258, 19.297247, -421.653290, -18.181917
1259, 26.631002, -423.880310, 1.166265
1260, 16.651207, -421.627960, -19.511240
1261, 26.527477, -424.179138, 4.609758
1262, -5.906456, -428.085541, 14.064305
1263, -4.103830, -425.578918, -1.804302
1264, 25.570114, -422.005035, -9.622446
1265, 25.934931, -426.728333, 25.279394
1266, 15.499842, -428.265961, 30.021217
1267, -4.802200, -425.842560, 2.389136
1268, 26.071726, -421.853333, -6.698822
1269, 23.759842, -421.030884, -13.424696
1270, 26.500715, -426.225586, 23.518765
1271, 22.595810, -426.937225, 28.436911
1272, 26.723679, -425.351074, 20.635117
1273, 9.063907, -420.528046, -21.469187
1274, -5.419768, -425.750580, 6.195269
1275, -0.643104, -421.418945, -20.076632
1276, 7.224036, -427.999268, 30.166159
1277, -6.274420, -427.283722, 18.082500
1278, 6.392978, -420.433380, -21.467257
1279, -3.175786, -423.035370, -8.825070
1280, -0.356981, -428.228912, 29.320501
1281, 26.528158, -424.108826, 17.245159
1282, 26.249937, -421.796417, 2.123716
1283, 26.469620, -423.268311, 12.671695
1284, 26.422367, -422.611328, 8.689002
1285, -6.101298, -426.219482, 15.787314
1286, 24.471918, -419.738312, -11.218057
1287, -5.197238, -427.599274, 26.328463
1288, -5.930987, -425.339020, 11.248904
1289, -2.982485, -421.464966, -13.336818
1290, -6.487340, -426.716187, 21.935654
1291, -6.034446, -426.956085, 24.411921
1292, 16.848805, -425.789093, 29.152525
1293, -2.126518, -420.570892, -16.840044
1294, 21.441298, -418.846954, -15.466773
1295, -3.314958, -422.111542, -6.477318
1296, 13.643509, -418.607635, -19.556772
1297, -5.690076, -424.157410, 8.431192
1298, -3.627353, -422.145782, -3.586103
1299, -3.402334, -426.615112, 27.837557
1300, 12.156234, -425.600281, 29.564695
1301, 26.040398, -419.812164, -1.554595
1302, 1.126700, -419.056152, -20.149599
1303, 3.874156, -418.701447, -20.803038
1304, 21.466454, -424.352203, 27.788204
1305, -4.886529, -422.789825, 2.830814
1306, 3.520356, -425.960297, 29.580397
1307, 19.207380, -424.464661, 28.436844
1308, 8.101611, -425.527222, 29.589571
1309, 23.770388, -423.454651, 26.022385
1310, -0.692489, -418.628754, -18.154810
1311, 18.325968, -417.216980, -17.016357
1312, 25.768885, -418.556305, -3.401006
1313, 25.189474, -422.447357, 22.971184
1314, -6.325825, -424.394958, 19.096636
1315, -2.883314, -419.664093, -9.271670
1316, -4.221116, -420.959229, -0.659721
1317, 23.204105, -417.041016, -12.212438
1318, 12.133299, -423.940887, 29.247387
1319, 25.777233, -419.241974, 5.802708
1320, 25.806887, -418.718536, 3.479308
1321, -2.092154, -418.228546, -14.981557
1322, -0.462247, -424.314880, 28.518259
1323, 25.286404, -420.948334, 20.341181
1324, 24.960773, -416.868805, -7.579856
1325, 8.947747, -416.156555, -19.958307
1326, -6.164086, -422.486267, 14.970341
1327, 25.667614, -418.929077, 8.977657
1328, 4.381492, -416.374359, -20.056500
1329, -3.641694, -419.395447, -3.529151
1330, 25.424337, -419.723511, 15.302278
1331, 24.690922, -420.831879, 22.689871
1332, -6.260748, -423.045563, 21.619062
1333, -4.499382, -423.388641, 26.306900
1334, -5.478205, -420.400696, 6.691700
1335, 25.349907, -418.343262, 11.788963
1336, 4.161005, -422.585327, 29.049847
1337, -4.400934, -419.054565, 0.407538
1338, 0.678739, -415.871735, -18.312910
1339, 12.259636, -414.700500, -18.681208
1340, 21.125711, -414.655884, -14.073948
1341, -2.389705, -416.852814, -11.922532
1342, 7.283634, -422.024994, 29.002203
1343, -5.983431, -420.474396, 11.375699
1344, 24.010017, -414.708008, -9.186326
1345, 14.393518, -414.184021, -17.783142
1346, -5.373876, -419.245605, 5.802396
1347, -5.764082, -421.821564, 23.649410
1348, -2.838570, -416.918610, -7.723928
1349, -6.276384, -420.686279, 16.622782
1350, 15.527687, -420.564819, 28.225843
1351, 25.441502, -415.493103, -0.478150
1352, 20.274218, -419.888000, 26.815241
1353, 22.818495, -419.147339, 24.729805
1354, 17.840607, -419.954376, 27.635595
1355, 3.322380, -414.218719, -19.148611
1356, -0.289560, -414.638550, -16.683594
1357, -2.689700, -421.126068, 27.330980
1358, 5.612309, -413.581787, -19.281176
1359, -3.895697, -416.587402, -1.909110
1360, 25.138334, -414.025726, -2.960310
1361, 25.273624, -414.781616, 2.780480
1362, 11.207087, -419.644348, 28.586517
1363, -6.275301, -419.567719, 19.978676
1364, -4.550742, -420.185211, 25.927420
1365, -3.225529, -415.423828, -5.186769
1366, 24.219299, -416.747131, 19.494062
1367, -5.200877, -416.983734, 5.070778
1368, 23.705858, -417.124939, 21.983288
1369, 17.527498, -411.983307, -15.695998
1370, 25.010281, -414.893646, 8.788096
1371, 24.542017, -415.819366, 15.225671
1372, -1.942859, -413.675934, -12.162506
1373, 22.929833, -411.926697, -10.191924
1374, 1.080150, -419.238678, 28.227516
1375, -5.671929, -416.702850, 8.062751
1376, 25.095468, -413.732910, 5.533048
1377, 4.109778, -418.729095, 28.620100
1378, -5.989647, -416.925507, 11.140960
1379, -4.524224, -415.343719, 1.179869
1380, 8.609684, -411.326874, -18.630405
1381, 24.536705, -411.901978, -5.399657
1382, -6.183595, -417.096313, 15.164344
1383, 13.808684, -417.341888, 27.859062
1384, 21.130934, -410.800964, -12.439655
1385, 14.405059, -410.563141, -16.655426
1386, 24.583023, -413.846710, 11.743361
1387, 9.795200, -410.431915, -18.134922
1388, -5.941646, -417.639069, 22.376104
1389, 18.630663, -410.253021, -14.332404
1390, 20.227200, -415.862335, 25.650291
1391, 2.259863, -410.947906, -17.594183
1392, 24.965649, -411.450623, 0.579466
1393, 7.954794, -416.896576, 28.387726
1394, -0.751584, -411.340271, -14.249091
1395, -3.561227, -413.142090, -3.287113
1396, -6.294899, -416.547852, 19.014673
1397, -2.302586, -411.991791, -9.378098
1398, 11.013596, -416.363495, 28.127899
1399, -4.728909, -417.129120, 25.374336
1400, 24.764793, -410.523071, -2.498342
1401, 23.746920, -409.909668, -7.068815
1402, -2.763695, -411.955353, -6.689992
1403, 24.761133, -411.750366, 7.429378
1404, -4.039355, -412.664215, -0.763180
1405, 17.544451, -414.816467, 26.357803
1406, 15.506616, -415.057434, 27.091362
1407, 21.931692, -413.887115, 23.507692
1408, -3.152215, -416.375580, 26.705084
1409, 23.911615, -412.568359, 15.820293
1410, 24.896488, -410.743134, 4.187009
1411, 5.126771, -409.073486, -18.031185
1412, -6.111263, -414.477264, 13.040461
1413, 0.880209, -409.424652, -15.894589
1414, -5.740857, -413.216034, 8.269053
1415, 21.734709, -408.200714, -10.487265
1416, -5.151301, -412.562958, 4.465397
1417, 8.892514, -408.097656, -17.709270
1418, 3.981376, -415.235504, 28.250620
1419, 22.939957, -412.353394, 20.746466
1420, 24.055508, -408.207855, -5.002643
1421, 20.055573, -407.305145, -12.261456
1422, -5.972538, -412.464142, 10.300002
1423, 24.304365, -409.901276, 10.278897
1424, 0.506756, -414.217072, 27.732246
1425, -4.819912, -410.895599, 2.655828
1426, -1.699046, -408.471313, -10.269357
1427, 15.795986, -406.355469, -14.838334
1428, 24.461014, -408.824554, 6.987634
1429, -3.328775, -413.802185, 26.380224
1430, -6.021455, -413.357208, 22.078844
1431, 19.778568, -411.531891, 24.812595
1432, 11.148280, -406.129883, -16.643461
1433, -3.522421, -409.304260, -2.912007
1434, -6.329899, -412.192657, 16.734688
1435, 24.601381, -407.791504, 4.144833
1436, 11.193761, -412.215332, 27.537716
1437, 16.322361, -411.594238, 26.285172
1438, 23.777620, -409.033386, 13.167435
1439, 24.527922, -406.968109, 0.673059
1440, 2.554536, -406.135620, -16.350554
1441, 7.626140, -412.129364, 27.919699
1442, -0.367416, -406.710236, -12.842562
1443, 22.982590, -409.124725, 18.321045
1444, -2.461311, -407.445404, -7.075612
1445, -4.313625, -408.582123, 0.525449
1446, -1.223206, -412.064758, 27.169766
1447, -4.999674, -411.890137, 24.745350
1448, 21.500950, -409.323212, 22.606758
1449, 22.315470, -404.753143, -8.066579
1450, 24.064571, -405.331268, -2.443085
1451, 21.105543, -404.062439, -9.819451
1452, 16.696463, -403.836151, -13.690931
1453, 5.582087, -404.094299, -16.810267
1454, -5.609575, -408.409149, 6.901274
1455, -6.168853, -409.182922, 12.345941
1456, 23.815990, -406.485321, 11.504179
1457, 23.354559, -406.868927, 14.583203
1458, 11.306828, -409.685730, 27.277821
1459, -5.218298, -410.589386, 24.354588
1460, 3.829224, -410.300964, 27.891460
1461, -6.091208, -410.135742, 21.518763
1462, -0.557436, -404.652985, -11.650560
1463, 8.894433, -403.037140, -16.515394
1464, 22.647953, -406.859406, 18.482962
1465, 24.066645, -405.258942, 8.393381
1466, 23.531500, -403.393005, -3.940752
1467, 0.568228, -409.864441, 27.483467
1468, -2.949673, -405.325073, -4.660885
1469, 18.776207, -407.755737, 24.718222
1470, 18.774622, -402.210693, -11.749198
1471, -6.093864, -407.252319, 10.679930
1472, -6.433993, -407.992096, 16.963411
1473, 13.115817, -401.652313, -14.927217
1474, 24.184959, -403.658478, 5.115130
1475, 15.637149, -407.411682, 26.039663
1476, -3.667965, -408.895538, 25.933960
1477, 3.924557, -402.095123, -15.905549
1478, -2.176974, -403.848724, -7.238823
1479, -5.018759, -405.462738, 3.332190
1480, -4.245044, -404.926514, 0.218222
1481, 22.951832, -404.696899, 15.891610
1482, 7.223444, -407.614471, 27.744209
1483, 2.398611, -401.520569, -14.806336
1484, 1.066769, -401.735596, -13.386349
1485, 24.028154, -401.941071, 1.914199
1486, 16.181694, -399.972931, -12.971824
1487, 22.151485, -400.335968, -6.514762
1488, 3.950852, -406.496796, 27.790670
1489, 23.428610, -400.491821, -2.169441
1490, 21.113491, -404.124817, 21.844503
1491, 20.461716, -399.596405, -9.021832
1492, -1.828520, -406.573669, 26.724171
1493, 15.963851, -404.947052, 25.741272
1494, 6.142971, -399.620605, -15.816790
1495, 10.836332, -405.497742, 27.127802
1496, -6.112268, -405.888641, 21.520101
1497, -5.255820, -402.948792, 4.156284
1498, -4.739846, -405.913910, 24.944912
1499, 23.803759, -400.999023, 7.628728
1500, -2.232051, -400.904388, -6.378603
1501, -5.915407, -403.188629, 7.970654
1502, -3.353451, -401.283295, -2.887242
1503, 0.330263, -405.397064, 27.275814
1504, -6.421382, -403.939178, 13.721353
1505, 0.333600, -399.463440, -11.656286
1506, -0.850567, -399.866669, -9.522514
1507, -4.501613, -401.689453, 1.063822
1508, 23.323755, -401.002808, 11.886138
1509, 9.425328, -398.064972, -15.351183
1510, 22.155371, -401.919464, 18.476658
1511, 19.031281, -402.680725, 23.975687
1512, 23.788704, -399.288208, 4.979697
1513, 12.855699, -396.996918, -13.913137
1514, 17.185194, -396.987732, -11.515240
1515, -6.348124, -402.122650, 11.499738
1516, -6.612439, -403.034607, 18.824488
1517, 13.869097, -402.398529, 26.296455
1518, -4.573543, -403.633301, 25.165735
1519, 3.593358, -397.108063, -14.476721
1520, -6.093350, -401.129333, 8.820060
1521, 7.505874, -402.765686, 27.635729
1522, 2.107924, -396.922882, -13.355088
1523, 21.971590, -396.254578, -5.002878
1524, 22.418201, -399.267639, 16.337462
1525, 23.444368, -397.005280, 1.755440
1526, -2.309963, -397.985687, -5.560804
1527, 18.981548, -400.429749, 23.736093
1528, 23.061785, -396.414795, -1.005107
1529, 4.009634, -402.123932, 27.703306
1530, 23.299717, -397.992584, 10.449387
1531, -4.741465, -398.993896, 1.847671
1532, -5.489119, -399.227478, 4.861451
1533, -1.946889, -402.044128, 26.547487
1534, 20.754711, -399.449554, 21.721272
1535, -3.501551, -397.809937, -2.242196
1536, 16.841986, -400.117706, 25.027144
1537, -5.881970, -401.559906, 23.281290
1538, -1.037763, -396.537628, -8.215025
1539, 6.295881, -394.871429, -14.772297
1540, 10.992569, -400.469177, 26.960106
1541, 0.565013, -395.709900, -11.004813
1542, 19.856813, -394.497650, -8.026467
1543, 13.705852, -393.823975, -12.798903
1544, 0.749296, -400.532349, 27.212053
1545, 23.277786, -395.032288, 2.384526
1546, -6.587874, -400.068665, 20.232510
1547, -6.536792, -398.868439, 12.128578
1548, -6.744713, -399.331390, 16.118179
1549, 9.500405, -393.541931, -14.347873
1550, 23.335463, -395.469818, 7.894004
1551, 21.668749, -396.912872, 18.943972
1552, 22.770014, -395.713745, 13.288270
1553, 4.023652, -399.225067, 27.651264
1554, 16.052277, -392.495544, -11.077478
1555, 16.114441, -397.793427, 25.194775
1556, 21.903812, -396.097504, 17.649326
1557, 8.035608, -398.466156, 27.531277
1558, -6.045863, -396.611755, 7.493843
1559, 10.902616, -392.000275, -13.589761
1560, -3.280059, -398.853821, 26.013948
1561, 11.918158, -397.701477, 26.706650
1562, 1.492766, -392.899780, -11.537684
1563, 3.804872, -392.315491, -13.545497
1564, 21.834974, -392.222260, -3.646694
1565, 0.062008, -393.105927, -9.467996
1566, -5.502714, -395.565582, 4.688876
1567, 19.140898, -396.230377, 23.206335
1568, -6.393559, -396.259125, 9.903982
1569, -3.437735, -394.082642, -2.099319
1570, -4.867020, -394.772064, 2.171729
1571, 14.473987, -390.943237, -11.732178
1572, -2.266437, -392.993225, -4.792658
1573, 20.702892, -394.702576, 21.113659
1574, 19.781246, -390.567047, -6.784166
1575, 22.825428, -391.521362, 1.435903
1576, 22.847792, -392.871033, 11.318189
1577, 0.282072, -396.624329, 27.089253
1578, -6.819868, -395.183746, 14.009664
1579, 7.621240, -389.767273, -13.809623
1580, 23.054340, -391.174683, 4.960501
1581, -6.074702, -396.049988, 23.115969
1582, 18.278727, -389.409851, -8.251955
1583, -6.938974, -395.286346, 19.249537
1584, 23.009029, -391.006714, 8.051779
1585, -4.845257, -392.269531, 1.963930
1586, 16.381434, -393.870026, 24.910049
1587, 22.167435, -391.966705, 15.165539
1588, -0.293522, -390.170624, -8.270002
1589, 15.023410, -388.298462, -10.812728
1590, 4.631935, -394.638428, 27.666132
1591, -5.756225, -392.041199, 5.428541
1592, -3.955930, -394.774261, 25.558250
1593, 14.186749, -393.270844, 25.894350
1594, -4.139097, -390.899933, -0.028214
1595, 8.084447, -393.955536, 27.529102
1596, -2.721776, -390.118408, -3.502544
1597, 3.060531, -388.345215, -12.219995
1598, 11.511790, -387.600555, -12.408496
1599, 20.972578, -388.086395, -3.863912
1600, 11.646833, -393.162598, 26.768511
1601, -6.264509, -391.650391, 8.078744
1602, 9.079688, -387.172272, -13.092469
1603, 21.453440, -390.683960, 18.307318
1604, 19.440693, -391.194427, 22.561358
1605, 21.845633, -387.504883, -1.165607
1606, -6.122770, -393.295807, 23.226069
1607, -6.747012, -391.492523, 11.630305
1608, 19.896812, -386.310883, -5.124751
1609, 20.699871, -389.931030, 20.453333
1610, -7.124785, -391.555389, 16.454458
1611, 22.345335, -386.995026, 1.736803
1612, 22.767649, -387.497711, 6.730517
1613, 22.525566, -388.178284, 11.686721
1614, 0.129451, -391.974274, 27.169275
1615, 5.688335, -385.631500, -12.737051
1616, -5.003301, -388.635956, 2.438399
1617, 1.044782, -386.231598, -9.590260
1618, 7.884729, -390.885590, 27.655148
1619, -7.181414, -390.624634, 18.787611
1620, 17.053398, -384.659485, -8.110685
1621, 22.482107, -385.914398, 3.611237
1622, -1.626682, -386.356476, -5.318196
1623, -3.222806, -386.875977, -2.283166
1624, -2.298088, -390.900696, 26.450401
1625, 14.458073, -389.321899, 25.844753
1626, 11.702480, -384.048920, -11.572081
1627, -4.314083, -390.624817, 25.311001
1628, -0.027645, -385.240295, -7.909494
1629, 21.987595, -386.799438, 14.968153
1630, 22.565597, -385.850464, 9.711886
1631, -6.547506, -388.119507, 9.177799
1632, 16.995766, -388.451508, 24.488647
1633, 3.753991, -389.939514, 27.810616
1634, -6.943817, -388.359070, 12.273141
1635, 11.265791, -388.841827, 26.941132
1636, -6.026834, -387.180847, 6.148439
1637, 19.798624, -387.400513, 21.929291
1638, 9.947486, -383.160431, -12.011370
1639, 14.065244, -383.076141, -10.117350
1640, 20.049656, -383.286652, -3.776078
1641, -4.338033, -385.452515, 0.515015
1642, 21.197508, -383.033600, -1.078029
1643, 3.001414, -382.937469, -11.069466
1644, -6.394976, -388.658936, 22.987211
1645, 20.924585, -385.788910, 19.362146
1646, 21.878859, -382.841156, 1.492410
1647, 0.609142, -382.820526, -8.481761
1648, 22.171598, -383.883423, 12.676626
1649, 18.256983, -381.387299, -5.799371
1650, 15.609862, -386.061218, 25.322674
1651, 20.029167, -385.132355, 21.469757
1652, -2.462841, -383.035370, -3.547677
1653, -7.401935, -386.493378, 17.422075
1654, -2.343333, -387.303650, 26.528996
1655, 3.597867, -386.834808, 27.918839
1656, -5.926535, -384.216431, 5.452234
1657, -7.249472, -386.465454, 20.091295
1658, 22.383982, -382.100006, 6.968671
1659, 21.123077, -383.793060, 18.368578
1660, 5.721716, -380.603149, -11.635707
1661, -5.119919, -386.742493, 24.732573
1662, 7.671607, -386.129364, 27.848259
1663, -6.830526, -384.587494, 10.276933
1664, -0.421768, -386.490845, 27.209362
1665, -6.405578, -384.017181, 7.504769
1666, 20.491402, -380.382568, -1.995202
1667, -4.466502, -382.603607, 0.783660
1668, 16.012489, -379.448517, -7.662221
1669, 11.584682, -384.816864, 26.988998
1670, 13.350456, -379.139862, -9.648496
1671, -1.214065, -380.785675, -5.449868
1672, 17.733801, -383.543671, 23.953533
1673, 22.114042, -381.309540, 11.671888
1674, 11.711052, -378.744080, -10.431005
1675, 21.676451, -381.610352, 15.359810
1676, 22.006958, -379.848053, 4.310857
1677, -7.398877, -383.308990, 14.516464
1678, 9.314203, -378.171722, -11.112278
1679, 2.900935, -378.776978, -10.156109
1680, -6.665418, -384.124451, 22.646301
1681, 1.545109, -378.681641, -8.921108
1682, 21.539097, -378.689575, 2.247029
1683, -0.746417, -383.960663, 27.229017
1684, -3.473494, -379.798676, -1.317445
1685, 9.645058, -377.278259, -10.885507
1686, 13.791699, -382.245605, 26.260954
1687, 4.444739, -382.976135, 28.110119
1688, 22.150192, -378.470612, 8.047785
1689, 18.910030, -376.948425, -3.418126
1690, -7.163579, -381.251801, 11.598933
1691, -7.620805, -382.157043, 17.905094
1692, -2.919987, -382.902222, 26.402288
1693, 16.701897, -376.503632, -6.227746
1694, -7.387784, -382.365540, 20.440386
1695, 7.634509, -376.489075, -10.733266
1696, -1.888887, -378.190033, -3.987827
1697, 20.286985, -379.753784, 20.427597
1698, -5.697554, -382.388428, 24.278530
1699, 10.647386, -381.501556, 27.358669
1700, -6.811989, -380.181091, 9.264215
1701, 19.190262, -379.960358, 22.373169
1702, 12.510781, -375.704987, -9.375587
1703, 7.265934, -381.404541, 28.092731
1704, -5.710545, -378.861450, 4.549090
1705, 5.623928, -375.698822, -10.581036
1706, 21.854225, -376.716187, 5.406432
1707, -6.481570, -379.259186, 7.381490
1708, 19.702187, -375.544434, -1.555969
1709, 21.003212, -378.240082, 18.128191
1710, 21.935207, -377.083313, 11.376179
1711, -4.241885, -377.526642, 0.530560
1712, 0.747578, -381.037872, 27.743919
1713, 21.627991, -376.966858, 14.512011
1714, 14.531441, -374.224365, -7.710167
1715, -0.308410, -375.569305, -6.053017
1716, 16.371201, -378.526764, 24.997412
1717, -2.563698, -375.594360, -2.525718
1718, -3.509308, -379.858185, 26.245150
1719, -7.773525, -378.524384, 16.340620
1720, 11.738283, -378.454498, 27.168461
1721, 2.630817, -373.639465, -9.001763
1722, -6.688420, -378.975220, 23.183067
1723, -1.127504, -379.084045, 27.370533
1724, -7.545181, -377.345367, 13.123897
1725, 7.540047, -378.118530, 28.214111
1726, 21.144964, -373.205505, 3.119013
1727, 9.547068, -372.117249, -9.849206
1728, 20.138340, -372.734253, 0.227898
1729, 21.688658, -373.477570, 6.359719
1730, 21.872505, -373.830292, 9.874776
1731, 19.542208, -375.625885, 21.774361
1732, 17.556505, -371.968719, -3.952839
1733, 12.647923, -371.549896, -8.408258
1734, 16.886494, -376.002045, 24.624382
1735, -4.921819, -374.456329, 2.294316
1736, 3.593056, -377.581696, 28.408875
1737, -7.797353, -377.048523, 19.655031
1738, 15.009392, -371.231415, -6.669168
1739, 5.216825, -371.452545, -9.595314
1740, 3.019360, -371.567169, -8.766221
1741, -4.808204, -377.220459, 25.462549
1742, -6.361148, -374.431122, 6.602740
1743, 20.937120, -373.810760, 17.921175
1744, -7.015457, -374.620331, 9.488966
1745, -7.311837, -376.425842, 21.798859
1746, -3.472121, -376.746368, 26.469084
1747, 21.540426, -372.500580, 14.127753
1748, 14.255162, -374.737213, 26.226444
1749, -4.939184, -372.627319, 2.488019
1750, 21.798771, -371.352997, 9.550204
1751, 3.782619, -375.528717, 28.558515
1752, 12.704015, -369.403625, -7.941637
1753, 20.710583, -370.164825, 2.629790
1754, -1.649505, -371.094299, -3.363216
1755, 21.449724, -370.549164, 5.719920
1756, 0.027098, -375.508453, 27.921114
1757, -7.698872, -373.861420, 13.446928
1758, -3.938029, -371.518921, 0.452962
1759, 0.486555, -370.153381, -6.130683
1760, 9.265767, -368.980164, -9.254105
1761, 19.244013, -372.608215, 22.174423
1762, -8.033052, -373.569458, 17.253193
1763, -6.473981, -371.751923, 6.943025
1764, 10.305348, -373.383789, 27.826082
1765, 16.969137, -368.176575, -3.848867
1766, 17.560066, -372.119476, 24.179077
1767, 18.869141, -368.179016, -1.050352
1768, -6.058140, -373.926636, 24.427700
1769, -7.253533, -371.734833, 10.420023
1770, 21.623659, -369.313049, 11.292609
1771, 5.183656, -367.465210, -8.814704
1772, -3.940942, -373.320465, 26.384802
1773, 19.806313, -367.652893, 1.041223
1774, 6.731834, -372.732727, 28.648817
1775, 20.155281, -370.288239, 20.350733
1776, 21.621674, -368.639343, 9.983603
1777, 14.667333, -366.705963, -5.933822
1778, -1.439486, -372.942963, 27.696085
1779, 3.809604, -372.352875, 28.730556
1780, 2.258067, -367.011353, -7.326690
1781, 10.607698, -365.976135, -8.179691
1782, -7.747644, -371.771393, 21.340105
1783, 20.903862, -368.865631, 17.442186
1784, 10.717374, -370.918335, 27.843348
1785, -5.588192, -368.745483, 4.367453
1786, -3.603749, -367.646210, 0.263176
1787, -7.932473, -370.034393, 14.244705
1788, 21.448574, -367.273163, 13.035014
1789, -1.781768, -366.725891, -2.570740
1790, 14.892596, -369.496277, 26.119469
1791, 7.256224, -364.989990, -8.477107
1792, 12.407469, -364.567200, -7.043649
1793, 19.254692, -368.242126, 21.987305
1794, 6.153350, -370.273163, 28.938633
1795, -4.792233, -367.152832, 2.539557
1796, -7.558205, -368.689087, 11.674254
1797, 20.709658, -365.261230, 4.580741
1798, 21.111336, -365.395203, 6.558612
1799, 8.641323, -369.363037, 28.399513
1800, -8.274476, -368.946045, 17.704237
1801, 0.781762, -364.755829, -5.557634
1802, 14.818480, -363.680664, -5.123745
1803, 18.334383, -364.024261, -0.781818
1804, -4.845548, -369.793884, 25.973480
1805, 1.021524, -369.660034, 28.609778
1806, 17.768867, -367.465393, 23.888378
1807, 11.129398, -368.452881, 27.860613
1808, -7.073704, -367.160980, 9.174707
1809, 16.675781, -363.278931, -2.987106
1810, 4.933704, -363.473999, -7.949739
1811, -7.326992, -368.902405, 23.006485
1812, 20.766230, -365.616486, 17.255083
1813, 2.456813, -363.144684, -6.776364
1814, 21.354223, -363.732086, 9.882063
1815, 19.733713, -362.684174, 2.502148
1816, 21.310553, -363.981781, 12.275930
1817, 19.981287, -365.133636, 20.219309
1818, -5.628615, -367.973999, 25.446468
1819, -3.330170, -364.052765, 0.022098
1820, -2.626855, -367.918884, 27.578287
1821, 9.794363, -361.377380, -7.562156
1822, -8.333606, -366.809143, 19.513237
1823, 0.523753, -362.437378, -4.924352
1824, -1.542063, -362.529602, -2.428979
1825, -6.005708, -363.909515, 5.547490
1826, -8.110539, -365.289063, 14.200821
1827, 15.507654, -364.660034, 25.771586
1828, 20.461290, -361.215393, 5.296902
1829, 3.359946, -366.008759, 29.165291
1830, 18.202120, -363.873077, 23.437124
1831, 2.688696, -360.556824, -6.522362
1832, 10.699985, -364.786652, 28.200285
1833, 13.414852, -364.353638, 27.014166
1834, 6.868874, -365.156433, 29.182747
1835, -7.354302, -363.459198, 9.999627
1836, 12.598002, -359.399902, -5.815900
1837, -4.775895, -361.715424, 2.658317
1838, 14.895610, -359.102814, -3.982704
1839, -1.759782, -364.917297, 28.157473
1840, -8.521728, -364.091858, 19.079180
1841, 20.921238, -361.125702, 15.652405
1842, 17.560377, -358.837067, -0.731596
1843, 5.297460, -358.680084, -7.034708
1844, -0.885298, -359.757202, -2.973000
1845, -7.576207, -364.100555, 23.049295
1846, 19.524231, -358.693085, 3.330438
1847, 20.372118, -358.907196, 5.919526
1848, -4.850760, -363.814178, 26.403719
1849, 20.895603, -359.054443, 8.802180
1850, 3.524129, -363.381317, 29.335390
1851, 21.067699, -359.211182, 11.078350
1852, 20.343334, -360.194641, 18.272955
1853, -6.069312, -360.380646, 5.684429
1854, 9.377718, -357.292999, -6.806297
1855, 19.288710, -360.083466, 21.629196
1856, -3.314211, -358.691589, 0.241637
1857, 6.794378, -361.843079, 29.360121
1858, -7.386109, -359.972107, 9.824195
1859, 13.073016, -360.778625, 27.323168
1860, -8.077415, -360.315826, 12.940317
1861, 11.829543, -355.960571, -5.409065
1862, 0.000022, -361.860321, 28.882652
1863, 14.602388, -355.871399, -3.414767
1864, 16.690626, -356.029022, -1.072874
1865, 15.601670, -360.002350, 25.827332
1866, -8.628701, -360.616211, 16.848011
1867, -7.399870, -361.469727, 23.587055
1868, 18.221684, -355.933380, 1.369007
1869, 20.723707, -356.432739, 9.306994
1870, 20.449203, -357.577545, 17.143999
1871, 3.167505, -355.596436, -5.769339
1872, 17.283518, -358.860596, 24.393805
1873, -2.149163, -360.960724, 28.201691
1874, -5.222360, -360.756775, 26.347624
1875, 1.162750, -355.680328, -4.535987
1876, 10.707630, -359.557373, 28.439566
1877, 5.004541, -354.891510, -6.202679
1878, 20.755449, -356.479645, 13.804511
1879, -5.388742, -356.915405, 3.756324
1880, 19.569296, -355.009766, 4.854934
1881, -8.630566, -359.337128, 21.130699
1882, 6.340680, -359.207123, 29.568457
1883, 19.378395, -356.825073, 21.413776
1884, 8.964666, -353.630676, -6.055852
1885, 3.321799, -359.099030, 29.561848
1886, -2.255388, -355.026947, -0.903368
1887, 15.436461, -356.984100, 26.051191
1888, 17.641804, -353.098816, 1.096646
1889, -6.794043, -356.009247, 7.645022
1890, 12.534978, -352.654449, -4.244854
1891, -8.480267, -357.082275, 14.742520
1892, 20.408657, -353.602997, 8.916575
1893, 20.372753, -354.477142, 16.962618
1894, -5.136146, -354.478271, 3.117271
1895, -3.987313, -357.623444, 27.535543
1896, 10.400838, -356.395020, 28.673426
1897, -7.902719, -355.292145, 11.429092
1898, -0.630134, -352.569000, -2.432315
1899, 15.593991, -351.181824, -1.325794
1900, 4.743896, -351.280029, -5.435973
1901, -6.852613, -356.448639, 24.797550
1902, -0.655012, -356.541656, 28.984089
1903, 13.072960, -355.217987, 27.555195
1904, -8.954099, -355.474854, 17.871077
1905, 3.610590, -356.017944, 29.694658
1906, 17.979824, -353.973969, 23.750547
1907, 20.603722, -351.974030, 12.344009
1908, 19.546774, -353.255737, 20.551388
1909, 10.676580, -350.162231, -4.664702
1910, 2.141997, -350.634277, -4.407697
1911, 18.893002, -350.467957, 4.537594
1912, 17.243708, -349.967194, 1.209189
1913, -7.296344, -353.035492, 9.063227
1914, -8.617351, -354.929779, 21.613672
1915, -4.103137, -351.614227, 1.669014
1916, 19.524107, -349.929718, 6.574861
1917, -6.260781, -351.861237, 5.663146
1918, 13.501580, -348.853271, -2.817556
1919, -8.816633, -353.414612, 15.975726
1920, 6.259208, -354.179474, 29.802437
1921, 8.377689, -348.505493, -5.036549
1922, -3.723010, -354.248962, 27.726129
1923, 10.578000, -352.932434, 28.781715
1924, 20.175625, -350.061249, 17.262447
1925, -5.808110, -353.438660, 26.120340
1926, 15.184176, -351.712616, 26.454935
1927, -0.910621, -348.752716, -1.672083
1928, 20.152054, -348.302643, 10.270405
1929, 4.525363, -347.253754, -4.637638
1930, -9.141504, -351.869873, 19.463795
1931, -8.235549, -350.509369, 12.326008
1932, -6.620151, -349.285187, 6.504539
1933, 0.041561, -352.095215, 29.397074
1934, -4.534124, -348.467285, 2.413041
1935, -8.103051, -351.654877, 23.119196
1936, 17.255136, -349.774475, 24.628445
1937, 13.398468, -345.901306, -2.206126
1938, 14.962851, -345.867218, -0.865556
1939, 12.855286, -350.148926, 27.927019
1940, -7.574733, -349.045990, 9.693170
1941, 18.765680, -348.766113, 22.439663
1942, 20.291349, -347.260895, 13.112770
1943, -9.185634, -350.202118, 18.345444
1944, -1.966910, -351.134399, 28.822186
1945, 3.542343, -350.858734, 29.991585
1946, -4.037580, -351.055420, 27.709255
1947, 16.307373, -345.421967, 0.952921
1948, 18.311871, -345.704926, 4.537785
1949, 6.608209, -350.252808, 30.002556
1950, 1.533425, -345.756073, -3.189603
1951, 10.678736, -344.872467, -3.565154
1952, -8.561124, -348.680206, 13.598142
1953, 16.595571, -348.269745, 25.487638
1954, 7.878568, -344.595612, -4.265089
1955, 19.450792, -345.201202, 8.152057
1956, 20.092211, -345.605591, 15.297389
1957, -3.542778, -345.174194, 1.433337
1958, -8.990013, -348.529083, 21.293129
1959, -5.654843, -345.701965, 4.238927
1960, 19.434486, -345.632660, 20.124735
1961, 19.885183, -344.175995, 10.698590
1962, 10.276096, -347.397339, 29.250559
1963, -5.625602, -348.062378, 26.581818
1964, -0.979828, -343.510315, -0.757209
1965, -9.341011, -347.040527, 18.852800
1966, 0.306234, -347.815674, 29.789223
1967, -7.629733, -345.227417, 9.586721
1968, 4.052725, -342.336914, -3.595366
1969, -8.689716, -345.923248, 14.091359
1970, 15.057192, -341.927643, 0.128938
1971, 5.615970, -347.123901, 30.325474
1972, 1.625901, -342.524445, -2.732457
1973, -6.554247, -344.439728, 6.286384
1974, 19.767418, -343.928314, 17.923975
1975, -7.580257, -346.823730, 24.142839
1976, 20.023462, -342.963837, 13.490455
1977, -5.786525, -343.738037, 4.580496
1978, 13.374083, -345.528442, 27.920200
1979, 16.947598, -341.528870, 2.872097
1980, 18.464279, -344.017334, 22.880693
1981, -2.609087, -346.533905, 28.848478
1982, -9.209752, -345.805267, 20.819208
1983, 0.236883, -341.494904, -1.559696
1984, 12.263331, -340.461639, -1.825473
1985, -4.291080, -346.130188, 27.836908
1986, 6.159511, -345.302277, 30.432548
1987, 18.453499, -340.592346, 6.498367
1988, 8.401696, -339.920685, -3.229903
1989, 16.284550, -343.324493, 25.965645
1990, 19.885933, -341.338959, 15.536694
1991, 19.379055, -340.167999, 9.704743
1992, 9.353802, -343.908691, 29.729301
1993, -3.694661, -340.886169, 2.160947
1994, 0.755769, -344.542908, 30.201304
1995, 3.266532, -339.089325, -2.808370
1996, 14.644621, -338.169434, 0.451968
1997, -5.953007, -343.648529, 26.455961
1998, 19.255875, -340.631531, 20.364094
1999, 19.690254, -339.256805, 12.033713
2000, -9.440139, -342.306000, 17.319546
2001, 6.699357, -337.852936, -2.912978
2002, -7.001295, -340.397797, 7.429625
2003, 1.146488, -338.346222, -1.727260
2004, 17.237024, -337.909454, 4.368612
2005, -5.090465, -339.614258, 3.777975
2006, 8.719983, -337.458008, -2.648384
2007, 12.212873, -341.561798, 28.789783
2008, -8.512308, -340.639221, 12.585525
2009, -8.406718, -341.861450, 23.116371
2010, -3.946589, -338.431641, 2.611041
2011, 19.052998, -337.522278, 9.384537
2012, 4.658731, -341.677551, 30.689152
2013, -9.439782, -341.309021, 20.833506
2014, -0.661675, -337.072113, -0.143480
2015, 17.898006, -338.924042, 23.883379
2016, 11.231650, -335.745758, -1.328784
2017, -6.303560, -338.118652, 5.819036
2018, -3.408818, -341.150665, 28.804974
2019, 6.265558, -340.532684, 30.744909
2020, 18.870401, -337.888885, 21.471954
2021, -6.723732, -340.573792, 25.710793
2022, -0.300285, -340.389160, 30.194662
2023, -8.837916, -338.539978, 13.839935
2024, 15.647863, -338.405029, 26.608335
2025, 19.640589, -336.636078, 16.841827
2026, -8.811421, -339.601563, 22.615923
2027, 2.978524, -334.939453, -2.055113
2028, -7.596497, -337.060791, 9.112879
2029, 15.610622, -334.091339, 2.558107
2030, 10.103086, -338.452026, 29.896473
2031, 18.854385, -334.681885, 9.699833
2032, -9.668908, -338.016266, 20.328033
2033, 19.518459, -334.611298, 13.272466
2034, -5.214526, -335.217377, 4.198493
2035, -9.662201, -337.674896, 18.767242
2036, -5.264994, -338.530090, 27.550274
2037, 12.848354, -332.901215, 0.195923
2038, 14.588773, -336.696228, 27.764822
2039, 7.121404, -332.787567, -1.945884
2040, 17.932033, -333.264740, 7.310686
2041, 8.145729, -337.006775, 30.594019
2042, 5.509588, -337.260132, 31.050283
2043, -3.081112, -333.600250, 2.195021
2044, 1.307155, -337.234192, 30.803457
2045, -0.429156, -337.137512, 30.418385
2046, 0.355988, -332.455139, -0.338041
2047, 18.536322, -334.070984, 22.226719
2048, -9.247743, -335.127289, 15.452397
2049, -7.019675, -333.653900, 7.278489
2050, -3.753198, -336.479584, 28.933643
2051, 18.655849, -331.842621, 10.015286
2052, 10.664148, -335.209259, 29.888506
2053, 16.353533, -330.998749, 4.501914
2054, 19.170261, -332.842133, 19.423685
2055, -9.298110, -335.480164, 22.038397
2056, 16.932854, -333.808929, 25.279739
2057, -6.844779, -335.725952, 25.958021
2058, 10.599205, -330.270508, -0.473999
2059, -5.381197, -332.179871, 4.594123
2060, -8.809793, -333.638794, 13.346404
2061, 19.322302, -331.305206, 13.312889
2062, 19.427111, -331.689850, 16.512783
2063, -7.864115, -332.777863, 9.674388
2064, 14.003481, -329.594757, 1.834356
2065, -1.123866, -330.259064, 1.007037
2066, 2.858158, -329.635010, -1.005419
2067, 12.312840, -333.228790, 29.280514
2068, 5.588270, -333.830170, 31.373918
2069, -9.888993, -332.896698, 19.923800
2070, 13.018999, -328.266113, 1.284143
2071, 15.142571, -331.879547, 27.444973
2072, 2.916940, -333.180023, 31.166698
2073, -5.469689, -333.356689, 27.794823
2074, -8.033141, -330.882538, 10.103187
2075, 7.048135, -328.010223, -1.081479
2076, 9.497661, -332.173553, 30.553417
2077, 17.950092, -328.112549, 8.997109
2078, 0.245610, -332.529877, 30.959482
2079, -6.976764, -332.365509, 25.979998
2080, 18.349640, -329.641266, 22.540588
2081, -7.411533, -329.367981, 8.140216
2082, -4.290724, -328.436218, 3.837014
2083, -9.667614, -330.598389, 17.322189
2084, -1.772036, -331.737274, 30.331156
2085, 18.921528, -328.492188, 19.914747
2086, 10.352557, -326.109680, 0.233210
2087, 18.499914, -326.947510, 11.257967
2088, 16.637358, -329.194855, 25.753874
2089, -6.463658, -328.210266, 6.334976
2090, 13.884699, -325.964111, 2.476713
2091, 0.740223, -331.166809, 31.173149
2092, -1.092761, -326.801697, 1.454564
2093, 19.184515, -327.169861, 15.385188
2094, -3.446139, -331.005646, 29.519203
2095, 15.441918, -325.669006, 4.358423
2096, 16.686731, -325.837860, 6.568176
2097, -9.371925, -330.237061, 22.371651
2098, 1.683064, -326.044434, -0.052856
2099, 5.514387, -330.103882, 31.661905
2100, -9.420073, -328.777679, 15.751545
2101, 12.030990, -329.075226, 29.780674
2102, -8.861141, -328.317749, 13.158014
2103, -5.472401, -329.898254, 27.956974
2104, 12.843813, -324.387970, 1.959199
2105, 3.402155, -324.571381, -0.316547
2106, -9.879138, -327.870941, 21.066338
2107, 6.550509, -323.401886, -0.253846
2108, 17.725855, -323.872437, 9.756138
2109, 9.027266, -327.665344, 31.048710
2110, 14.612991, -326.712555, 28.169281
2111, 18.801830, -324.973907, 19.796045
2112, -7.839506, -327.614166, 25.108973
2113, -7.062666, -324.889984, 7.491041
2114, -3.716582, -324.086914, 3.910139
2115, 18.998993, -324.092865, 17.537108
2116, 16.359024, -325.473724, 26.204134
2117, -5.818277, -324.143341, 5.873835
2118, 1.273819, -327.321625, 31.608770
2119, 17.899523, -324.699188, 23.437124
2120, -9.965198, -326.064178, 18.685516
2121, 10.254009, -321.830811, 1.003968
2122, 18.490852, -322.764679, 13.040997
2123, -8.026835, -324.301727, 9.711050
2124, -9.390564, -326.235626, 22.771555
2125, 14.321511, -321.424194, 3.858733
2126, 0.385518, -321.910187, 1.086188
2127, -1.844100, -326.414001, 30.772387
2128, 16.727333, -321.409027, 7.925788
2129, 5.802787, -325.649231, 32.074486
2130, -8.654470, -323.818329, 11.860747
2131, 15.345367, -320.672913, 5.433429
2132, -4.803014, -325.733673, 28.963230
2133, 11.023506, -324.567078, 30.587166
2134, -9.522950, -323.305969, 15.483245
2135, 18.826117, -321.259766, 17.819279
2136, 3.332692, -319.772980, 0.514155
2137, 12.571818, -319.332794, 2.754309
2138, -7.732187, -324.328217, 25.598576
2139, -0.648036, -320.134644, 1.977625
2140, 17.057058, -321.989319, 25.181740
2141, -10.145318, -323.194061, 20.373068
2142, 14.583571, -322.174896, 28.498339
2143, 10.101534, -318.354553, 1.606313
2144, 1.063866, -323.394928, 31.947323
2145, 12.780152, -322.074219, 29.946205
2146, 0.419334, -318.789642, 1.571102
2147, -5.452803, -323.098724, 28.448528
2148, 6.988337, -317.981171, 0.822509
2149, 18.353935, -320.015137, 21.498072
2150, -6.467028, -319.886353, 7.069876
2151, -1.153073, -322.959167, 31.338606
2152, -7.846047, -320.231567, 9.136416
2153, -4.692916, -319.235352, 5.350160
2154, 17.581236, -317.834564, 11.281148
2155, -8.677741, -319.838867, 11.368634
2156, 16.674030, -317.105286, 8.966062
2157, 5.517244, -321.375305, 32.562603
2158, -9.595561, -321.153351, 22.931753
2159, 18.448534, -317.680054, 15.032305
2160, 14.119071, -316.256561, 4.748551
2161, -4.290734, -321.332001, 29.675015
2162, 8.013388, -320.573944, 31.933952
2163, 10.509687, -319.773682, 31.305315
2164, -1.174133, -316.450317, 2.851394
2165, -10.016837, -319.345612, 17.886534
2166, 2.540562, -315.821960, 1.315525
2167, -9.464290, -318.751343, 14.682779
2168, 18.611364, -316.994110, 18.924776
2169, -10.219200, -319.513367, 20.549034
2170, 15.956430, -318.304901, 27.073729
2171, 15.239633, -315.239685, 6.472865
2172, 18.019878, -315.995270, 13.539694
2173, 6.685104, -314.922241, 1.369833
2174, 17.629974, -317.267578, 24.103722
2175, 9.752880, -314.667206, 2.161796
2176, 12.522512, -314.262299, 3.730174
2177, -7.318298, -318.959290, 26.581394
2178, -9.690816, -318.577484, 22.998314
2179, 0.101271, -314.576965, 2.339996
2180, 13.638074, -317.264130, 29.821276
2181, -2.058204, -318.589722, 31.312948
2182, -7.913389, -315.763123, 9.211538
2183, 1.608858, -318.410583, 32.501991
2184, 5.406576, -318.047638, 32.857456
2185, -8.934400, -316.062378, 11.817288
2186, -5.428183, -314.925842, 6.475779
2187, -3.565389, -314.458984, 4.965936
2188, 16.437271, -313.234863, 9.349962
2189, 7.313454, -316.891235, 32.606911
2190, 12.921590, -312.147827, 4.433221
2191, 1.574126, -316.969116, 32.621063
2192, 18.312395, -313.042480, 16.249104
2193, -10.042831, -315.387482, 16.984394
2194, -4.260366, -316.795624, 30.023916
2195, 17.264645, -312.365631, 11.771932
2196, 10.323528, -311.449890, 2.963189
2197, 15.659949, -314.596466, 27.679914
2198, 10.877603, -315.401184, 31.604485
2199, -10.179503, -315.691467, 21.972607
2200, 17.062887, -313.878387, 25.373522
2201, 18.046341, -313.005188, 22.231720
2202, -1.398805, -311.708527, 3.646259
2203, 3.028245, -311.094360, 1.962502
2204, -9.612915, -315.149475, 23.492571
2205, -10.352770, -314.666107, 19.819929
2206, 14.819406, -310.699829, 6.822603
2207, 13.604358, -313.789337, 30.059563
2208, 15.958025, -310.455017, 8.955816
2209, 18.401648, -311.694672, 19.032116
2210, -6.492240, -312.016663, 7.784261
2211, -8.531046, -312.354095, 10.368572
2212, -5.751571, -314.811249, 28.751001
2213, 17.962826, -310.710510, 14.939247
2214, 6.757715, -309.604095, 2.250020
2215, -9.434470, -312.377075, 12.979581
2216, -1.794569, -314.453796, 31.762774
2217, -7.857107, -313.981750, 26.158846
2218, 17.037306, -309.686829, 11.693552
2219, 9.318222, -308.852509, 3.060755
2220, 0.399603, -309.497772, 2.893190
2221, 5.652844, -313.446777, 33.289009
2222, 9.335855, -312.117432, 32.516167
2223, 2.394572, -308.257477, 2.450440
2224, -4.149074, -312.802124, 30.448038
2225, -4.741353, -309.232269, 6.497675
2226, 2.067076, -312.523865, 33.135086
2227, 12.388351, -307.490692, 4.819041
2228, 18.275299, -308.701447, 19.047653
2229, 12.975630, -310.768280, 30.793749
2230, 15.273338, -310.065613, 28.435995
2231, -10.201656, -310.301025, 16.662333
2232, 6.508467, -306.592987, 2.745938
2233, 0.825288, -311.474335, 32.903938
2234, -8.913485, -308.881165, 10.921266
2235, 16.904072, -308.946381, 25.818014
2236, -8.713677, -310.879303, 25.179518
2237, -1.221186, -307.008606, 4.032168
2238, 5.604698, -310.657745, 33.566147
2239, -10.439720, -310.169281, 22.201922
2240, 14.623995, -305.785950, 7.514578
2241, 17.944635, -307.645966, 22.264153
2242, 2.255790, -310.491455, 33.361183
2243, -3.797171, -310.588531, 30.897408
2244, -6.740048, -310.257111, 27.881842
2245, 16.187721, -305.472443, 10.517588
2246, 0.544143, -305.587921, 3.335125
2247, -5.166703, -309.875305, 29.781990
2248, -7.454981, -306.696228, 9.155378
2249, 17.652676, -305.529358, 15.172201
2250, 14.324480, -307.840576, 29.748207
2251, -10.619093, -308.299591, 20.773729
2252, -9.361960, -306.655365, 11.877076
2253, -9.909105, -306.957977, 13.732225
2254, 9.729845, -303.943634, 4.055604
2255, 17.216354, -304.662476, 13.644346
2256, 9.131740, -308.153717, 32.987766
2257, -4.579659, -305.355927, 6.734435
2258, 2.386636, -303.873566, 3.014885
2259, 5.637398, -307.788116, 33.822727
2260, 0.126727, -308.110504, 33.091858
2261, 16.860590, -305.335938, 26.023266
2262, -10.380403, -306.132050, 16.601341
2263, 18.057121, -304.013336, 20.349283
2264, 12.528549, -306.044861, 31.570587
2265, -8.023722, -304.325653, 9.858146
2266, 12.405661, -302.042114, 5.887328
2267, -7.116760, -306.428864, 27.748184
2268, -10.217114, -305.938721, 23.326033
2269, -10.749002, -305.552826, 20.706699
2270, -1.577709, -302.432800, 4.705505
2271, 14.205632, -301.338165, 7.792488
2272, 7.196837, -301.280365, 3.693322
2273, -3.464197, -306.038574, 31.593344
2274, -5.152586, -305.899811, 30.156939
2275, 2.439235, -305.745728, 33.867012
2276, 2.098370, -301.075562, 3.415246
2277, 17.727081, -301.393250, 16.787209
2278, 17.604450, -302.232178, 23.341824
2279, -10.123176, -303.040283, 14.071929
2280, 16.354816, -300.512329, 11.899128
2281, -7.718247, -304.204834, 27.185020
2282, -9.711061, -302.050995, 12.465906
2283, 11.415912, -303.263184, 32.635525
2284, 14.907842, -302.416229, 29.344206
2285, -5.183946, -300.634827, 7.569521
2286, 4.167746, -299.118530, 3.617721
2287, 8.371518, -303.123169, 33.764145
2288, 8.922390, -298.748260, 4.549101
2289, -10.724984, -302.726807, 22.491436
2290, -0.315017, -303.371277, 33.459721
2291, 12.499756, -298.376587, 6.554594
2292, 5.229670, -302.927216, 34.326492
2293, -1.729939, -299.044281, 5.095543
2294, -10.612308, -301.514069, 17.162069
2295, 17.167860, -298.899933, 14.854539
2296, 17.766813, -299.071045, 17.939289
2297, -8.112236, -300.014435, 10.177560
2298, -9.392471, -302.305542, 25.101553
2299, -2.310064, -302.733429, 32.667488
2300, 17.098433, -300.038391, 25.250010
2301, 17.884312, -299.133698, 19.914614
2302, -10.153832, -300.278198, 13.721811
2303, -4.791742, -301.997650, 31.000597
2304, 2.442227, -301.612885, 34.274292
2305, 13.719814, -299.985046, 30.991535
2306, 14.928858, -299.296600, 29.496336
2307, 14.452693, -296.241455, 9.043304
2308, 17.493078, -298.057098, 23.488218
2309, 2.260856, -296.121338, 3.961533
2310, -11.010046, -298.998230, 21.831080
2311, 16.148024, -295.387970, 12.433183
2312, 10.632252, -298.911224, 33.408695
2313, -10.276833, -299.125153, 24.066233
2314, -10.184490, -297.516052, 13.371695
2315, -3.797037, -296.018616, 6.800338
2316, -10.807919, -298.084900, 17.639383
2317, 6.432107, -294.722260, 4.484492
2318, 9.415898, -294.544586, 5.427793
2319, -6.820404, -296.317657, 9.182732
2320, -7.287171, -298.966370, 28.397257
2321, 6.277499, -298.651520, 34.614815
2322, 14.049206, -293.907562, 8.853117
2323, -1.155808, -298.602570, 33.666927
2324, 17.177002, -294.502106, 16.097164
2325, 17.729347, -295.048889, 21.067576
2326, 11.414227, -293.363220, 6.636311
2327, -9.124453, -295.169373, 11.506523
2328, -1.293082, -293.589386, 5.302069
2329, -5.561060, -297.513580, 30.674608
2330, 16.519993, -294.888947, 26.878754
2331, -3.186734, -297.236572, 32.750881
2332, 3.321532, -296.965759, 34.892067
2333, 13.357599, -295.639069, 31.709961
2334, -4.126317, -293.402832, 7.198690
2335, -8.864937, -296.499573, 26.509453
2336, 2.163984, -291.780640, 4.502540
2337, 15.763542, -291.789642, 12.215374
2338, -11.237220, -295.260162, 21.838244
2339, 6.776398, -295.596069, 34.888382
2340, 17.362467, -292.963409, 23.935978
2341, -10.663401, -293.840424, 14.778078
2342, 14.987728, -293.900116, 29.772694
2343, 7.006629, -290.632568, 5.168131
2344, 13.879454, -290.191711, 9.190077
2345, -6.947031, -291.814972, 9.579221
2346, -11.068149, -293.294312, 17.577385
2347, 17.586973, -291.337402, 20.364462
2348, -4.992677, -294.793701, 31.555565
2349, -10.360805, -294.096252, 24.598110
2350, 10.337112, -293.766144, 33.949410
2351, 10.666514, -289.664886, 6.674860
2352, 5.066325, -289.492554, 4.934876
2353, 17.032843, -290.206757, 16.739475
2354, -1.852995, -289.996155, 5.820688
2355, -7.192218, -293.771454, 29.140795
2356, -11.238894, -292.862885, 22.505878
2357, -0.357974, -293.643280, 34.539871
2358, -3.332626, -293.643219, 33.039703
2359, 15.869591, -290.616180, 28.371321
2360, 16.916035, -290.124237, 25.743795
2361, -4.783730, -289.141785, 7.965787
2362, 10.617441, -291.443329, 34.106506
2363, -10.021101, -289.893860, 12.863611
2364, 7.704832, -291.695709, 35.074402
2365, 4.230256, -291.538696, 35.592377
2366, 11.790337, -286.779602, 7.737767
2367, 8.085763, -286.779144, 5.991210
2368, 13.604470, -290.066956, 31.835628
2369, 16.521589, -287.366089, 15.311564
2370, -0.399358, -291.480316, 34.696968
2371, -11.257678, -289.779480, 17.583000
2372, -5.116469, -291.290527, 31.792662
2373, -11.466055, -290.324554, 21.772776
2374, -11.240457, -290.465546, 23.173502
2375, 17.452009, -287.905151, 21.796427
2376, 14.910677, -286.375885, 11.471479
2377, 1.917670, -286.312683, 5.146781
2378, -10.912559, -288.598938, 15.186487
2379, -6.948148, -289.988708, 29.900682
2380, 17.247055, -286.432892, 19.254870
2381, -9.452292, -289.562988, 26.605467
2382, -7.529355, -286.630096, 10.372245
2383, 16.509779, -287.102417, 26.930685
2384, 13.516401, -284.680359, 9.595181
2385, 6.563589, -284.550659, 5.869694
2386, -2.011943, -289.176056, 34.233135
2387, -2.295733, -285.057068, 6.469529
2388, 13.511223, -287.443268, 32.142967
2389, 9.811005, -287.633209, 34.795849
2390, -11.601657, -287.400452, 21.568440
2391, -0.373275, -288.295563, 35.010273
2392, 16.179071, -283.744751, 14.874204
2393, 17.179121, -284.944214, 23.886301
2394, 14.794139, -286.101593, 30.499567
2395, 4.332676, -283.002960, 5.693212
2396, 17.147171, -283.911224, 19.400169
2397, 11.784800, -286.462708, 33.829369
2398, -7.015703, -287.320892, 30.178892
2399, 2.403656, -287.280151, 35.832943
2400, -6.508490, -284.135437, 9.679968
2401, 10.694360, -282.363556, 7.596765
2402, 5.784104, -286.881561, 35.896366
2403, -10.547833, -284.911926, 13.882724
2404, -10.314590, -286.598938, 25.786932
2405, -11.393713, -285.857574, 23.985153
2406, 1.542777, -281.978607, 5.692878
2407, -9.011207, -283.608948, 12.247617
2408, -5.228744, -286.101898, 32.305008
2409, -11.456513, -284.370728, 17.497208
2410, 14.604398, -281.344727, 11.783137
2411, -11.204028, -283.369476, 15.522173
2412, -7.474579, -282.306000, 10.612655
2413, -5.487423, -281.639618, 8.987813
2414, 13.051933, -279.956787, 9.775959
2415, 16.462404, -282.118652, 27.128885
2416, -3.235964, -284.557892, 34.046577
2417, 6.809199, -283.949066, 36.015369
2418, 11.682570, -283.279327, 34.201797
2419, 8.167425, -279.498779, 7.001975
2420, -8.285894, -283.979614, 29.019825
2421, 17.190306, -280.895966, 22.124443
2422, 9.361624, -283.443726, 35.428040
2423, 16.613182, -280.061035, 17.521215
2424, -2.299963, -279.993317, 6.856688
2425, 13.513534, -282.169220, 32.551891
2426, 0.796918, -283.544617, 35.854080
2427, 14.996714, -281.430084, 30.453228
2428, -11.962688, -282.302582, 21.649017
2429, 3.445671, -283.121948, 36.384571
2430, 15.877748, -278.875305, 15.053922
2431, -10.132237, -280.719208, 13.317800
2432, 4.815068, -278.228394, 6.372019
2433, -10.449900, -282.347809, 26.312771
2434, 14.599744, -278.074371, 12.305741
2435, 1.869669, -277.612946, 6.129590
2436, -11.085983, -279.745605, 14.825912
2437, -6.525298, -281.784729, 31.514372
2438, 10.372334, -276.991486, 8.282982
2439, -1.471182, -281.863098, 35.256054
2440, 12.919570, -276.806610, 10.165506
2441, -12.005053, -280.632080, 22.899912
2442, -4.580986, -281.312927, 33.418816
2443, 16.605894, -278.396088, 26.251980
2444, -5.586819, -277.651978, 9.243858
2445, 15.881687, -276.634674, 15.524216
2446, 16.701830, -276.961639, 19.031849
2447, -11.871372, -279.089630, 17.798990
2448, -2.853269, -276.306427, 7.336936
2449, -8.726935, -279.913269, 29.037792
2450, 13.430968, -278.586700, 32.905666
2451, 11.418378, -278.957855, 34.819611
2452, 15.762526, -277.730682, 28.967629
2453, -7.817866, -277.010590, 11.153794
2454, 3.141088, -279.843567, 36.735909
2455, -11.010091, -277.414215, 14.508362
2456, 7.873981, -274.725616, 7.528897
2457, -12.295507, -278.463348, 21.875854
2458, 14.468641, -274.873566, 12.595312
2459, 16.930857, -276.085754, 23.087332
2460, 7.724832, -278.670715, 36.393993
2461, -3.091413, -279.223816, 34.687145
2462, -11.374595, -278.522369, 25.521332
2463, 1.152091, -274.269012, 6.549080
2464, 3.069002, -274.025085, 6.648844
2465, 14.746281, -276.086121, 31.113720
2466, 2.635572, -277.502716, 36.836094
2467, -11.999897, -275.824799, 17.585186
2468, -5.068747, -277.461243, 33.445694
2469, -11.710114, -275.362579, 16.042255
2470, 12.012966, -272.112457, 9.978657
2471, -10.896131, -274.587708, 14.369715
2472, -7.247507, -276.698639, 31.287535
2473, -0.379335, -276.763275, 36.191097
2474, -12.288664, -275.878662, 24.110361
2475, 10.497265, -275.662628, 35.671257
2476, 16.434046, -272.383423, 18.970144
2477, 15.044915, -271.763519, 14.454591
2478, -5.960306, -272.694244, 9.711553
2479, 6.875325, -271.297699, 7.707332
2480, 16.799898, -272.470276, 21.657700
2481, -10.519708, -275.474457, 27.305311
2482, 4.906339, -275.628265, 37.081295
2483, 14.039406, -271.266052, 12.578839
2484, -3.417880, -271.950684, 7.987595
2485, 13.219800, -274.301941, 33.472134
2486, 4.391302, -271.122009, 7.196872
2487, 16.324493, -272.905334, 26.956076
2488, 9.817454, -270.684967, 8.894870
2489, -8.402811, -272.559875, 11.760549
2490, -5.683101, -274.722321, 33.217838
2491, 15.300727, -272.509369, 30.192831
2492, -12.566127, -273.424683, 21.738859
2493, -3.699092, -274.633331, 34.857422
2494, -11.944675, -272.473907, 16.529089
2495, 8.716467, -273.659027, 36.637173
2496, 16.692076, -271.047668, 24.114792
2497, 15.344554, -269.625366, 15.574103
2498, 12.200910, -269.115387, 10.739092
2499, 1.118129, -269.338928, 7.093893
2500, 16.398733, -269.512848, 19.607956
2501, 10.334054, -272.215027, 36.087715
2502, -9.677412, -272.630646, 28.889660
2503, 5.975116, -272.460083, 37.308712
2504, 2.874229, -272.663513, 37.358128
2505, 6.193974, -267.828796, 7.974895
2506, -0.764608, -272.468262, 36.505600
2507, -11.276092, -269.831482, 14.937964
2508, -8.187257, -268.955475, 11.719422
2509, 8.827916, -266.950592, 8.961720
2510, -2.524078, -267.727783, 8.018153
2511, -12.806949, -270.595428, 23.579891
2512, -7.682210, -271.351196, 31.585152
2513, 12.795421, -270.008789, 34.390511
2514, -6.248505, -267.919312, 10.164012
2515, 13.753719, -266.707764, 13.019546
2516, -12.189324, -270.527374, 25.663128
2517, 7.812743, -270.451538, 37.075134
2518, 4.101463, -266.302673, 7.759841
2519, -3.054773, -270.901154, 35.656895
2520, 16.136450, -268.027283, 27.335733
2521, 16.584410, -267.255341, 23.058046
2522, 14.781337, -268.062378, 31.316328
2523, -12.582645, -268.524841, 19.890976
2524, -5.211836, -269.902161, 34.325485
2525, -12.348686, -267.842163, 17.401440
2526, 12.065900, -264.883392, 11.382943
2527, 0.991892, -264.906982, 7.573908
2528, 9.650314, -268.442963, 36.841667
2529, 15.711166, -265.094238, 17.788063
2530, 1.607039, -268.655457, 37.562511
2531, 16.400719, -264.847748, 21.604040
2532, -11.462529, -266.176819, 15.372411
2533, 8.292490, -263.544464, 9.175813
2534, 3.652497, -268.040588, 37.867241
2535, -9.921515, -267.568176, 29.511995
2536, -9.658786, -265.107117, 13.259387
2537, 13.815046, -263.183441, 13.750104
2538, -2.449637, -263.662262, 8.380881
2539, 12.245396, -266.369476, 35.182438
2540, -2.251493, -267.588409, 36.437942
2541, 6.771175, -266.963654, 37.787163
2542, -12.616617, -266.531586, 25.734766
2543, -5.164114, -267.151367, 34.741543
2544, 15.329632, -264.643585, 30.085968
2545, 16.330374, -263.939240, 25.899887
2546, -4.168985, -263.107391, 9.057177
2547, -8.161989, -263.842163, 11.910345
2548, -7.127977, -266.272034, 33.044605
2549, -13.184398, -265.273132, 23.452303
2550, -12.647856, -264.393738, 18.038149
2551, 0.795601, -261.544250, 7.985541
2552, 3.512712, -261.181335, 8.316954
2553, 14.173467, -263.186432, 32.660839
2554, 2.150189, -264.865814, 38.138172
2555, -12.536853, -262.946198, 17.517477
2556, 11.482394, -260.127899, 11.702056
2557, 15.227446, -260.515442, 17.415714
2558, 10.104201, -263.561676, 37.029148
2559, -12.991321, -262.678223, 20.090771
2560, -7.017455, -260.721802, 11.053037
2561, 11.405007, -262.865112, 36.166454
2562, 6.731711, -259.266296, 9.278725
2563, 15.914735, -260.094238, 20.215826
2564, -13.180157, -262.961761, 25.188179
2565, -4.989251, -263.617676, 35.356209
2566, 16.249037, -260.017731, 24.019939
2567, -8.700230, -263.131866, 31.820930
2568, 7.213758, -262.538971, 38.164867
2569, -3.265607, -259.073212, 9.050502
2570, 8.948451, -258.237732, 10.344678
2571, -11.765605, -260.724457, 15.968951
2572, -11.454459, -262.523346, 28.500471
2573, -1.575812, -262.816071, 37.315041
2574, -9.794687, -259.838348, 13.561367
2575, 15.727862, -259.905853, 28.512892
2576, 13.623990, -257.835541, 14.657811
2577, 2.615337, -262.216522, 38.441379
2578, -13.334664, -260.962738, 22.143507
2579, 14.962785, -259.649323, 31.038732
2580, -5.679730, -258.080231, 10.156902
2581, 0.698605, -256.599182, 8.559360
2582, 3.296443, -256.366486, 8.863474
2583, 13.009602, -259.353058, 34.718395
2584, -13.362621, -259.992889, 25.858526
2585, -7.277093, -260.357391, 33.859425
2586, 12.414666, -255.707932, 13.414539
2587, 8.648846, -255.543716, 10.633859
2588, -8.230660, -256.946808, 12.175597
2589, 1.598378, -259.917145, 38.465725
2590, -12.825867, -257.902252, 18.228983
2591, 3.080520, -259.568359, 38.744591
2592, -9.623305, -259.440002, 31.483582
2593, 14.976926, -255.135284, 17.991488
2594, 5.894426, -254.587555, 9.669633
2595, -4.983693, -259.195557, 36.034134
2596, 15.857402, -255.385361, 21.789204
2597, 10.195272, -258.007263, 37.508999
2598, 15.941630, -255.546005, 25.423677
2599, -4.024768, -254.695190, 9.636385
2600, -1.743533, -258.007355, 37.744865
2601, 12.242973, -256.530518, 35.744663
2602, -11.182076, -255.337143, 15.266530
2603, 6.324999, -257.300293, 38.815071
2604, -11.430241, -257.309052, 29.705517
2605, 2.362640, -257.419067, 38.913899
2606, 13.688799, -255.410172, 33.708645
2607, -6.729156, -253.692093, 11.064768
2608, 15.218584, -254.586563, 29.886799
2609, -13.503523, -256.257782, 26.525768
2610, -13.709423, -255.758774, 23.228432
2611, -0.078648, -252.536133, 9.072512
2612, 3.473839, -252.273849, 9.409347
2613, 10.624360, -252.058777, 12.465906
2614, -12.884894, -254.011063, 18.279148
2615, 13.803864, -251.429993, 16.318411
2616, -7.762755, -255.383698, 34.261372
2617, 8.457209, -254.508438, 38.586468
2618, 15.606814, -252.040817, 27.264841
2619, -9.359493, -254.829269, 32.640293
2620, 7.608517, -250.177048, 11.002770
2621, -9.281213, -251.723328, 13.231306
2622, 15.125851, -250.453156, 19.723244
2623, -0.769351, -254.407852, 38.510822
2624, -3.950561, -250.364807, 10.024482
2625, 15.717784, -250.713501, 23.523897
2626, 11.222377, -252.940231, 37.150799
2627, 5.627343, -249.423813, 10.336286
2628, 14.865253, -251.506332, 31.045486
2629, -4.918782, -253.877274, 36.825481
2630, 5.170933, -253.290436, 39.341034
2631, 13.770270, -251.739761, 33.658981
2632, 10.539350, -248.754150, 13.120906
2633, -6.357287, -249.181412, 11.040783
2634, -13.948873, -251.857635, 25.325542
2635, -11.307565, -250.188126, 15.632394
2636, 2.882654, -252.501083, 39.507023
2637, 9.701998, -251.744675, 38.242882
2638, -12.451273, -252.162872, 29.390234
2639, -13.601668, -250.985458, 20.861038
2640, -4.608018, -248.280273, 10.369924
2641, 1.628869, -247.657120, 9.690838
2642, -9.561074, -249.002167, 13.621479
2643, -0.795634, -247.423828, 9.708997
2644, -10.692128, -251.405075, 31.757227
2645, -13.651300, -250.810684, 27.510643
2646, 13.274887, -246.602951, 16.570839
2647, -13.118339, -248.922394, 18.785235
2648, -8.298059, -250.753647, 34.480987
2649, 7.753581, -245.523911, 11.802077
2650, 7.075076, -249.588531, 39.450485
2651, 15.492085, -246.428085, 23.001093
2652, 15.600052, -246.761185, 25.669434
2653, -2.643384, -249.999313, 38.439651
2654, -6.399853, -246.193192, 11.211797
2655, -14.133155, -248.941666, 25.950634
2656, -14.073146, -248.666672, 24.123062
2657, 15.232803, -246.968765, 29.011053
2658, 4.851630, -244.971924, 10.736546
2659, 12.477088, -247.822311, 35.849144
2660, 14.755334, -245.263229, 20.036442
2661, -11.312028, -249.027924, 31.417288
2662, -10.553347, -246.415085, 14.725143
2663, 0.038281, -249.016098, 39.383244
2664, 13.962466, -246.544113, 33.301743
2665, -5.693872, -248.660355, 37.100960
2666, 10.239813, -243.741669, 13.851475
2667, -13.819979, -247.734222, 27.902178
2668, 9.763124, -246.835938, 38.539505
2669, -8.156711, -244.250061, 12.472880
2670, -13.030829, -247.078415, 29.503088
2671, -4.530954, -243.599258, 10.748500
2672, 2.964026, -242.755508, 10.565948
2673, 2.406714, -247.001114, 40.045261
2674, -0.526878, -242.804016, 10.186601
2675, 15.385803, -243.651718, 27.128214
2676, -12.589474, -244.480164, 17.840673
2677, 5.526172, -246.181870, 39.992809
2678, 15.029749, -242.564041, 21.717297
2679, -13.780973, -244.758499, 20.933258
2680, 12.965005, -242.019073, 17.228775
2681, 8.929533, -245.480560, 39.163235
2682, -8.666726, -246.238754, 34.855770
2683, 5.748011, -241.488449, 11.547450
2684, -14.342818, -244.891968, 25.896339
2685, 10.099972, -244.685989, 38.503044
2686, 10.356888, -240.727051, 14.577277
2687, 14.971234, -242.261932, 29.496872
2688, 14.341343, -242.469086, 32.144318
2689, -2.384460, -244.845810, 39.216526
2690, -6.068083, -241.012985, 11.422619
2691, 8.689939, -239.951599, 13.357062
2692, 15.329286, -241.022385, 24.579596
2693, -10.739805, -241.615417, 15.210527
2694, 13.070784, -242.390900, 35.038815
2695, -13.220625, -242.058655, 19.137127
2696, -11.972587, -243.662125, 31.431807
2697, 0.471622, -243.822693, 40.127838
2698, -0.952205, -239.528290, 10.546784
2699, -6.595787, -243.511139, 37.238613
2700, 13.251384, -239.119370, 18.397831
2701, -14.017287, -241.766144, 21.678103
2702, -13.578589, -242.832397, 29.374641
2703, 5.275395, -238.199219, 11.832534
2704, -8.846945, -242.695526, 35.290520
2705, 6.502440, -242.026352, 40.199902
2706, -8.437756, -238.965439, 12.956846
2707, 10.851043, -237.681107, 15.613868
2708, -12.031716, -241.820221, 31.725151
2709, 3.031659, -237.518082, 11.290533
2710, 2.161382, -241.872177, 40.605743
2711, -12.307470, -239.590530, 17.398817
2712, -14.505047, -240.984390, 26.847094
2713, 7.674510, -237.039764, 13.169812
2714, 10.444811, -240.255234, 38.370636
2715, -2.981828, -241.430237, 39.460594
2716, 15.103720, -238.236740, 27.853338
2717, 14.401656, -237.045792, 21.268410
2718, -13.198495, -240.621124, 30.519121
2719, 13.061565, -239.010071, 35.024529
2720, 14.189806, -238.115448, 32.434948
2721, 8.658031, -239.555862, 39.636375
2722, -7.093603, -236.600784, 12.176123
2723, -14.272327, -238.392090, 22.473768
2724, 15.051499, -236.155731, 24.465525
2725, 6.359195, -239.182098, 40.499050
2726, -9.967274, -236.675430, 14.510002
2727, -4.902477, -235.796997, 11.531066
2728, -13.589448, -237.730179, 19.928207
2729, -1.079057, -235.363220, 11.029511
2730, -6.654224, -239.738159, 37.848904
2731, 1.954578, -238.901382, 40.924534
2732, -10.374656, -238.507736, 34.325935
2733, 11.881184, -237.016525, 36.922760
2734, 12.639919, -234.225601, 18.529413
2735, -0.792231, -238.422577, 40.540737
2736, 5.850152, -233.327240, 12.728659
2737, -12.510759, -235.574844, 17.936811
2738, -14.639364, -236.858582, 25.842903
2739, 7.995597, -236.916138, 40.162071
2740, -1.533101, -233.309906, 11.270523
2741, 9.420753, -232.990112, 15.172392
2742, 2.532906, -232.659729, 11.703049
2743, -13.780025, -236.618835, 30.623718
2744, -14.479981, -236.227173, 29.088654
2745, 14.472158, -232.903641, 22.681824
2746, -3.892237, -236.707611, 39.766369
2747, 4.126452, -236.086472, 41.171631
2748, 14.626363, -233.496445, 29.714178
2749, 14.933857, -232.929230, 26.746391
2750, -9.407640, -236.040161, 35.847271
2751, 13.078652, -234.051361, 35.047867
2752, -1.953997, -236.027527, 40.541424
2753, 10.061959, -234.779816, 38.957634
2754, -5.990262, -231.790482, 12.075320
2755, 14.113144, -232.861588, 32.050213
2756, -8.224233, -231.864304, 13.116252
2757, -14.758871, -234.091492, 25.492672
2758, -12.743434, -234.906204, 32.408096
2759, -13.985501, -233.101990, 21.012856
2760, 3.287313, -230.312515, 12.175832
2761, -11.473924, -231.810608, 16.495651
2762, -7.888546, -234.415115, 37.737667
2763, 7.656551, -229.712601, 14.421232
2764, 11.511568, -229.869705, 17.992682
2765, 1.529093, -233.938202, 41.441635
2766, 14.706058, -230.770386, 28.354771
2767, 13.236161, -229.512482, 20.529604
2768, 11.199519, -232.163101, 37.851971
2769, -1.312970, -229.263077, 11.646622
2770, -14.096381, -232.912460, 30.921480
2771, 5.862953, -228.729309, 13.437854
2772, 14.655949, -229.310806, 24.345503
2773, -4.891919, -229.018799, 12.046359
2774, 7.413732, -231.910355, 40.764770
2775, -10.377379, -232.514481, 35.578114
2776, 13.001221, -230.423798, 35.159092
2777, -4.426603, -232.566116, 40.186600
2778, -14.820724, -231.141357, 28.306007
2779, -7.706506, -227.698380, 12.972761
2780, 13.758675, -228.831009, 32.950356
2781, -1.677049, -231.261246, 41.282040
2782, 2.784420, -230.856934, 41.785660
2783, 8.968606, -229.959000, 40.100239
2784, -12.961578, -230.611359, 33.138966
2785, 14.494980, -227.737259, 29.071646
2786, 5.817039, -226.160645, 13.794489
2787, -10.145908, -227.576355, 14.999157
2788, 2.056987, -226.163483, 12.406508
2789, -13.014702, -228.206253, 18.913347
2790, -14.587925, -229.092758, 24.491964
2791, -14.133310, -228.570511, 21.459791
2792, -8.261776, -230.340561, 38.218975
2793, 14.380931, -226.401413, 24.659258
2794, 9.052634, -225.493881, 16.341379
2795, 13.657303, -225.950485, 22.278202
2796, -14.832173, -229.258835, 29.825817
2797, -1.879010, -225.195526, 12.024584
2798, 7.474055, -224.307190, 15.226307
2799, 11.603721, -224.540649, 19.308462
2800, -13.486536, -228.506668, 32.975689
2801, -14.779976, -228.225769, 30.730145
2802, -9.902632, -228.368668, 37.093178
2803, 11.157768, -226.766891, 37.943089
2804, -3.151401, -228.239655, 41.283314
2805, -5.938332, -227.931610, 40.252895
2806, -5.644865, -223.571167, 12.589654
2807, -7.506242, -223.798767, 13.175448
2808, 0.250654, -227.384003, 42.118053
2809, 5.961422, -226.612732, 41.664299
2810, -14.412570, -225.469925, 22.772001
2811, 12.923810, -225.033493, 35.073570
2812, 9.872945, -225.826401, 39.426678
2813, 4.700449, -222.368973, 13.715015
2814, -10.188766, -223.745239, 15.148507
2815, -14.961646, -225.988617, 27.960611
2816, 13.786543, -224.042664, 32.040783
2817, 14.331210, -223.006500, 27.196283
2818, -12.493439, -223.673538, 18.139631
2819, 1.431674, -221.721481, 12.784136
2820, 3.332681, -225.781219, 42.302704
2821, -14.013905, -223.973328, 20.985434
2822, 7.335831, -225.222168, 41.265366
2823, 13.211898, -221.916245, 22.344217
2824, -8.741546, -225.793167, 38.764145
2825, -2.307262, -221.075470, 12.412146
2826, 13.090169, -223.026566, 34.464905
2827, 8.630888, -220.796265, 16.870924
2828, -14.704664, -224.431747, 32.023983
2829, -11.302006, -224.672943, 36.355904
2830, 11.836284, -220.285660, 20.510386
2831, 10.956275, -222.936234, 38.243237
2832, -4.936495, -220.098999, 12.753580
2833, -15.211241, -223.317307, 30.184059
2834, 13.976295, -220.801056, 29.937622
2835, 4.935222, -219.058350, 14.268443
2836, 1.882693, -219.029785, 13.140905
2837, -3.537465, -223.478210, 41.831673
2838, -6.517083, -223.536789, 40.690174
2839, -7.738447, -219.532303, 13.498924
2840, -12.073690, -220.378067, 17.486485
2841, 5.050198, -222.333252, 42.265995
2842, -14.902328, -221.366852, 24.999645
2843, 14.028547, -219.072006, 25.851820
2844, 9.638629, -221.426315, 39.711765
2845, -14.538439, -220.683029, 22.416794
2846, 0.973879, -222.279099, 42.790119
2847, 10.487957, -217.875275, 19.430771
2848, -10.082237, -218.799286, 15.176274
2849, -14.039876, -221.789322, 33.707329
2850, -9.514624, -221.925125, 38.901711
2851, -15.373191, -221.017151, 29.840984
2852, -15.231072, -221.241577, 31.740608
2853, -14.082241, -219.524857, 20.943079
2854, -2.245578, -217.185608, 12.781190
2855, -11.439370, -221.360870, 37.031418
2856, 11.813460, -219.162338, 36.909153
2857, -12.198533, -217.936798, 17.596012
2858, 13.035227, -216.726059, 23.431757
2859, 6.893583, -219.895340, 41.803371
2860, 1.721992, -215.868912, 13.448446
2861, 10.492433, -218.570206, 38.808754
2862, 11.547025, -215.865234, 21.173334
2863, 7.820533, -215.466507, 17.154011
2864, 13.034691, -217.493927, 33.950485
2865, -6.710227, -215.916016, 13.382542
2866, 13.851586, -216.235504, 28.736025
2867, -14.712119, -219.107910, 33.500400
2868, 10.302168, -214.777359, 19.916511
2869, -0.766718, -219.055695, 42.973656
2870, -5.551016, -219.011688, 41.881096
2871, -9.071897, -215.159363, 14.472649
2872, -9.271838, -218.771225, 39.782578
2873, 2.015548, -218.284500, 43.136475
2874, 8.301999, -217.414841, 41.009087
2875, 4.410253, -213.871414, 14.817754
2876, -15.275493, -216.941269, 25.937889
2877, -15.490366, -217.037888, 28.058691
2878, 13.239643, -214.012497, 24.552219
2879, -11.727703, -217.885971, 37.589378
2880, 7.619610, -213.078308, 17.486128
2881, -15.809703, -216.695419, 30.886435
2882, 0.751752, -212.769608, 13.611702
2883, -15.016979, -215.459778, 23.536421
2884, -9.689979, -213.668701, 15.092224
2885, -14.362483, -214.631577, 21.495192
2886, -3.371999, -212.380966, 13.170258
2887, 5.888232, -215.907379, 42.488102
2888, -8.626860, -212.947266, 14.376768
2889, -15.603009, -216.102249, 32.561020
2890, 12.151156, -214.139526, 36.016823
2891, 13.380232, -213.236542, 31.741434
2892, -12.866011, -213.001038, 18.705246
2893, 11.253682, -211.437149, 21.832172
2894, 12.762530, -212.866928, 34.411694
2895, 13.607919, -211.889038, 28.237427
2896, -8.613970, -215.546082, 40.929569
2897, -12.049059, -215.001434, 37.911793
2898, 10.064281, -213.045395, 39.331043
2899, -14.307483, -214.406815, 35.187382
2900, 0.747622, -214.361725, 43.700775
2901, -3.522701, -214.591400, 43.052212
2902, -8.182078, -210.734039, 14.280988
2903, 9.790624, -209.767807, 20.434271
2904, -5.663123, -214.187103, 42.528763
2905, -14.598929, -211.805740, 21.954502
2906, -16.154339, -213.257019, 31.298437
2907, -3.563559, -209.514954, 13.450442
2908, 6.929040, -212.865982, 42.210899
2909, 5.205107, -209.136505, 16.115446
2910, -15.707650, -212.404388, 27.194429
2911, 12.595679, -209.502350, 24.328392
2912, 3.318452, -208.646530, 14.981089
2913, -10.477132, -213.245865, 39.855289
2914, 7.574822, -208.440750, 18.349506
2915, -10.229535, -209.374176, 15.675418
2916, -8.289744, -212.650040, 41.642071
2917, 13.235904, -209.304733, 31.221609
2918, 2.953256, -211.912521, 43.615662
2919, 0.987250, -207.307709, 14.231726
2920, 11.853571, -209.455383, 36.595432
2921, 11.640583, -207.246613, 23.288567
2922, -7.232094, -207.317596, 14.202574
2923, -15.811421, -210.698166, 33.574348
2924, -15.514585, -209.304657, 24.798742
2925, 9.860835, -206.633911, 21.180408
2926, -0.606854, -210.805405, 44.034225
2927, 13.231630, -207.254669, 28.774984
2928, -12.906858, -207.820389, 18.786329
2929, -16.247295, -209.569855, 30.024921
2930, 12.570168, -206.309494, 25.283289
2931, -9.848615, -206.530884, 15.454797
2932, 4.729958, -209.440445, 43.358356
2933, 1.284879, -205.372650, 14.559800
2934, -13.005137, -209.801346, 37.926994
2935, -5.316857, -209.824966, 43.280556
2936, 8.990882, -208.219269, 40.635578
2937, -3.705231, -205.267197, 13.865269
2938, 7.035714, -208.174255, 42.282135
2939, 12.981277, -206.159897, 32.249069
2940, 4.853539, -204.173325, 16.620235
2941, -16.539368, -207.872589, 31.692940
2942, -15.008298, -206.378174, 22.801989
2943, 7.324961, -203.976028, 18.949417
2944, -13.108507, -205.470276, 19.104851
2945, -15.541146, -205.943390, 24.374643
2946, 10.615142, -205.883301, 38.536137
2947, -10.487198, -207.907089, 40.985104
2948, -6.971652, -207.794647, 43.070335
2949, 8.967590, -203.243530, 20.865603
2950, 0.109407, -207.297592, 44.429482
2951, 10.823130, -203.289581, 23.148480
2952, -15.909511, -206.802780, 34.557560
2953, 11.593576, -204.825211, 36.717735
2954, 12.898398, -203.353409, 27.988146
2955, 6.539348, -205.740891, 42.733624
2956, 3.618592, -205.732285, 43.967979
2957, -16.188356, -204.677185, 27.555439
2958, -0.310900, -201.386917, 14.680490
2959, -7.916536, -201.884735, 14.856403
2960, -15.187380, -203.620834, 23.127632
2961, -2.779699, -205.691559, 44.390751
2962, 1.985616, -200.942810, 15.380435
2963, 12.059361, -201.367020, 25.652714
2964, -16.878902, -204.449234, 31.612072
2965, -4.278693, -200.796112, 14.320172
2966, 4.617548, -200.224777, 17.133131
2967, 8.561849, -203.410538, 41.124332
2968, -10.896856, -201.311310, 16.705547
2969, 12.079651, -202.012894, 35.037510
2970, -13.659190, -204.564285, 38.420433
2971, -14.186201, -201.882263, 21.000748
2972, 12.729171, -201.156555, 31.410311
2973, -10.563056, -204.193893, 41.725285
2974, -12.731570, -200.345642, 18.766552
2975, 10.972513, -201.201294, 37.812073
2976, 9.706698, -201.442535, 39.863323
2977, 7.097832, -198.572861, 19.791033
2978, 0.802855, -202.507263, 44.849392
2979, -16.845980, -201.581055, 29.520989
2980, -7.441443, -202.835815, 43.639511
2981, -16.032566, -200.893845, 25.741497
2982, 9.713092, -198.310669, 22.938215
2983, 3.611259, -201.774490, 44.312202
2984, -16.662746, -201.878555, 34.596130
2985, 12.187706, -198.413467, 27.055449
2986, 5.867986, -201.190170, 43.339439
2987, -0.418252, -197.273956, 15.135594
2988, 2.002066, -196.926529, 15.955459
2989, 9.846706, -199.273376, 39.666206
2990, -8.197369, -197.135818, 15.239355
2991, -15.219980, -198.778564, 23.169685
2992, -2.562927, -200.623962, 45.070774
2993, 12.109270, -197.799088, 34.322487
2994, -14.803446, -200.473251, 37.780823
2995, -11.006643, -196.698273, 17.010988
2996, 12.411408, -196.540787, 29.184175
2997, -16.165646, -199.837372, 36.058952
2998, -17.189480, -199.438675, 32.969761
2999, 7.729374, -198.609711, 42.082607
3000, -13.311159, -199.978363, 40.037731
3001, -4.884475, -195.396118, 14.882507
3002, -13.381403, -196.778229, 19.755108
3003, -7.809752, -199.670731, 44.039532
3004, 4.684870, -194.772888, 18.141485
3005, 5.159739, -198.477829, 43.912308
3006, -16.265097, -197.560150, 26.292404
3007, 9.285666, -195.026245, 23.140030
3008, -10.604327, -199.020142, 42.734272
3009, 11.307040, -194.662918, 26.222260
3010, 5.992504, -194.057404, 19.557007
3011, 2.827466, -197.869736, 44.882282
3012, 10.717484, -196.224899, 38.053185
3013, 12.156513, -195.394516, 33.235069
3014, -1.124368, -198.254929, 45.542896
3015, -5.606428, -198.080048, 44.937885
3016, -17.149925, -196.469940, 30.584913
3017, -1.293796, -192.684753, 15.510645
3018, 1.760373, -192.568558, 16.443945
3019, 11.455530, -194.599197, 35.987160
3020, 3.170485, -192.343262, 17.329868
3021, -6.959844, -192.434631, 15.338092
3022, 12.182885, -192.929413, 30.899918
3023, 11.897087, -192.577621, 28.615290
3024, -4.959240, -191.926147, 15.237435
3025, 8.382154, -194.621002, 41.452168
3026, -14.839617, -193.633682, 22.291349
3027, -9.493197, -192.168793, 16.205555
3028, -11.489436, -192.503815, 17.694248
3029, -13.435298, -196.050308, 40.882259
3030, -16.139261, -193.971283, 25.522928
3031, 2.143012, -195.301971, 45.296364
3032, -14.888846, -195.667068, 39.076103
3033, 6.390043, -194.544891, 43.360878
3034, 8.824078, -191.261871, 23.449436
3035, -17.435278, -194.774902, 34.540619
3036, -13.087625, -192.064270, 19.498314
3037, -0.353644, -190.430450, 15.911742
3038, 6.304598, -190.033722, 20.700226
3039, 11.918046, -191.412506, 33.482799
3040, -6.047949, -194.615067, 45.427006
3041, 10.020119, -192.113846, 39.205200
3042, -17.603815, -193.447983, 33.059761
3043, -16.713795, -192.580078, 27.734934
3044, -9.669020, -194.425034, 44.278263
3045, -2.848124, -193.377380, 46.112808
3046, 11.103606, -189.411133, 27.301706
3047, -5.289937, -188.838898, 15.530231
3048, -11.688786, -192.824478, 43.325809
3049, 2.532057, -187.841934, 17.503996
3050, 7.912564, -187.954330, 23.046360
3051, -17.564072, -191.681732, 35.589321
3052, 10.889937, -189.556656, 37.059719
3053, -16.165333, -191.884262, 38.266796
3054, -9.890456, -188.015640, 16.697100
3055, 8.478692, -190.035721, 41.383701
3056, 2.988992, -190.981476, 45.429283
3057, -13.004792, -188.434464, 19.528460
3058, 1.120149, -190.918243, 45.970581
3059, 11.816764, -187.927429, 31.563333
3060, -16.035536, -189.179459, 25.014265
3061, -14.035021, -191.306412, 41.483814
3062, 11.439293, -187.378006, 28.951389
3063, -17.611570, -190.135162, 32.101238
3064, -15.065952, -188.313446, 22.683800
3065, 5.754250, -189.647873, 43.981083
3066, 9.527281, -186.125061, 25.503990
3067, 0.514266, -185.554947, 16.779921
3068, -1.538915, -185.542419, 16.210968
3069, -8.797449, -190.337067, 45.367970
3070, 11.340276, -187.044968, 35.080242
3071, 5.258141, -185.288879, 20.566734
3072, -12.073244, -190.056534, 43.700405
3073, 10.009885, -187.097534, 39.008839
3074, -14.525794, -189.426758, 41.388512
3075, -6.106130, -184.863083, 15.906062
3076, -5.640088, -189.178238, 46.406235
3077, -16.946838, -187.310379, 28.115923
3078, -11.217465, -185.339249, 17.874189
3079, 1.951699, -184.101837, 17.769003
3080, -3.447512, -188.738525, 46.702343
3081, -9.456813, -188.604370, 45.435947
3082, -18.035191, -187.795731, 35.653359
3083, -17.347557, -188.000610, 37.676239
3084, -15.879355, -185.964554, 24.684504
3085, 0.427694, -183.489853, 17.026455
3086, 6.181252, -183.713943, 21.932940
3087, 2.497940, -187.046555, 45.953182
3088, -1.673534, -183.045425, 16.481197
3089, -9.540395, -183.593185, 16.892530
3090, 8.262981, -183.254578, 24.510321
3091, 6.576792, -186.096069, 43.473690
3092, 9.223000, -185.014557, 40.345390
3093, -1.775697, -186.635529, 46.917175
3094, -17.759647, -185.594589, 32.025959
3095, 11.460230, -183.088577, 31.222359
3096, -14.464556, -183.739517, 21.584440
3097, -13.082593, -186.857910, 43.601994
3098, 10.397467, -182.351837, 27.840212
3099, -6.389474, -181.887207, 16.186481
3100, 10.166958, -183.337082, 38.345512
3101, 11.098618, -182.739471, 35.160252
3102, 4.462697, -184.584290, 45.130985
3103, -14.971111, -185.621658, 41.971249
3104, 3.059382, -180.396408, 19.222885
3105, 1.645342, -180.319916, 18.117197
3106, 7.909884, -180.501724, 24.691526
3107, -11.220378, -184.813171, 45.363300
3108, -6.389596, -184.614822, 47.093220
3109, -2.206761, -179.453156, 16.780500
3110, -18.079231, -183.690292, 37.800747
3111, -17.259367, -182.060364, 27.771475
3112, -18.283648, -182.983200, 33.592655
3113, 6.139310, -182.377228, 43.993481
3114, 9.886717, -179.613754, 27.651844
3115, -12.396196, -180.171509, 19.302794
3116, -15.461081, -180.781845, 23.369793
3117, 5.335060, -178.838684, 21.946625
3118, 0.634555, -182.765564, 46.899494
3119, -5.673023, -178.704651, 16.543329
3120, 11.178181, -179.696457, 33.099144
3121, 7.779150, -181.236221, 42.361210
3122, -0.288165, -178.186157, 17.443026
3123, -3.097416, -182.816559, 47.560108
3124, 10.840920, -179.426880, 35.550392
3125, -10.089269, -178.250778, 17.566482
3126, -17.915840, -180.746796, 30.637466
3127, 11.003630, -178.207092, 31.298250
3128, -16.717945, -181.767639, 41.052311
3129, -14.080053, -178.430313, 21.256268
3130, -13.917803, -181.472549, 44.225429
3131, -18.625807, -180.760742, 36.861942
3132, 3.198331, -176.331650, 20.055895
3133, -17.388626, -179.066910, 27.559435
3134, -8.385882, -181.019760, 47.158398
3135, 9.193000, -178.528534, 40.383503
3136, -11.347140, -180.935303, 46.093792
3137, 1.425491, -175.796890, 18.630716
3138, 3.176077, -179.702164, 46.192852
3139, -6.667538, -176.151108, 16.837732
3140, -9.880155, -176.459045, 17.645901
3141, 9.751295, -176.418289, 28.398464
3142, -3.443538, -180.306763, 47.895485
3143, 7.283667, -175.833069, 24.933752
3144, 5.625892, -178.399780, 44.616314
3145, -18.553598, -179.412338, 38.422108
3146, 5.389189, -174.885696, 22.826130
3147, -2.330610, -174.596313, 17.322424
3148, -5.205285, -179.059952, 48.010895
3149, -12.387413, -175.320831, 19.531708
3150, -15.835238, -176.104141, 24.008835
3151, -18.803293, -177.579636, 33.306072
3152, -18.956806, -178.090485, 37.370586
3153, 9.856427, -175.700958, 38.512085
3154, -17.643480, -177.986588, 40.846176
3155, -0.361713, -177.549469, 47.660332
3156, -18.152723, -176.220612, 29.154789
3157, 10.774839, -174.321350, 34.062065
3158, -0.573082, -172.673920, 18.053795
3159, -12.826235, -177.451294, 45.991226
3160, -15.474350, -177.296005, 43.907112
3161, -18.727869, -176.838974, 39.169495
3162, -14.604119, -173.821426, 21.983210
3163, 8.188753, -174.763611, 42.050396
3164, -6.348860, -172.249512, 17.231119
3165, 7.650290, -172.375458, 26.285639
3166, -17.061712, -174.277267, 26.189836
3167, 5.135208, -171.969055, 23.121025
3168, -7.437828, -176.627960, 48.099621
3169, 10.589083, -172.771408, 32.065178
3170, 2.574903, -175.301697, 46.861805
3171, -9.409904, -171.793793, 17.841310
3172, 9.677858, -171.935898, 29.514740
3173, -19.287806, -175.420212, 37.879349
3174, 5.112540, -174.423447, 45.239262
3175, -10.071379, -175.831482, 47.615475
3176, 2.737232, -170.801147, 20.587381
3177, -12.195976, -171.833206, 19.504476
3178, 0.879695, -170.413620, 19.100164
3179, -18.168592, -172.578110, 28.397356
3180, -18.902140, -174.265610, 39.916996
3181, 9.813883, -171.519073, 38.269775
3182, -3.218129, -173.991699, 48.559132
3183, -1.820953, -169.302368, 18.046719
3184, -19.196558, -172.773575, 32.108170
3185, 6.520197, -172.352936, 44.015514
3186, -19.612553, -172.951813, 34.589569
3187, 7.071672, -169.376282, 26.198877
3188, 4.959898, -169.144226, 23.492762
3189, -14.316288, -170.373932, 21.728725
3190, 10.428940, -170.096954, 34.462151
3191, -12.150095, -173.749557, 47.175743
3192, -17.285885, -172.931763, 43.091053
3193, -0.030323, -172.156479, 48.220936
3194, -14.510750, -172.857758, 45.953907
3195, -16.554445, -169.762299, 24.939220
3196, -7.321211, -172.198532, 48.827736
3197, -19.751202, -171.602463, 38.580711
3198, 7.685413, -169.920776, 42.630196
3199, -9.028526, -167.666687, 18.121273
3200, -6.978281, -167.211899, 17.815428
3201, 2.455518, -170.561584, 47.312691
3202, -11.422819, -167.530579, 19.239447
3203, 9.820601, -167.283951, 31.402767
3204, 8.545365, -166.975327, 28.924011
3205, -14.154584, -167.592438, 21.631807
3206, -16.992573, -170.628723, 44.052834
3207, 2.519201, -165.690796, 21.225105
3208, 4.824554, -169.015930, 45.753696
3209, 5.261344, -165.828293, 24.569540
3210, -12.095186, -170.638809, 47.881679
3211, 9.586498, -167.474503, 38.475834
3212, -4.562996, -169.968094, 49.191834
3213, -0.475048, -165.102097, 19.006302
3214, -20.002659, -169.571625, 38.694706
3215, -19.279701, -168.190613, 30.551230
3216, -3.453282, -164.851425, 18.257767
3217, 7.647021, -167.494995, 42.692329
3218, -20.329552, -168.805267, 36.605030
3219, -18.559759, -167.352600, 28.364847
3220, 10.000186, -165.429276, 33.819580
3221, -20.066464, -167.756058, 33.355850
3222, -19.096514, -168.623962, 41.521576
3223, 2.248736, -167.633286, 47.620911
3224, 2.449392, -163.552261, 21.512468
3225, -0.832408, -167.763565, 48.883972
3226, -15.388325, -168.460281, 46.243748
3227, -15.986574, -165.224854, 23.880600
3228, -8.396138, -168.282547, 49.311409
3229, -2.380409, -163.137421, 18.707870
3230, -7.675066, -163.346786, 18.252129
3231, 6.149801, -165.994934, 44.606495
3232, 9.416746, -163.734055, 31.614616
3233, -18.077902, -165.093689, 27.164251
3234, 5.419233, -162.708832, 25.392271
3235, -10.059360, -162.873245, 18.949528
3236, 7.335530, -162.662003, 28.143589
3237, -12.403584, -162.586746, 20.374786
3238, -0.053270, -161.256866, 19.748701
3239, 9.387349, -162.876862, 38.068405
3240, -14.582724, -162.436615, 22.368170
3241, 8.670006, -163.169937, 40.519028
3242, -17.597284, -165.627472, 44.737820
3243, -4.775794, -165.057755, 49.793949
3244, 8.282903, -161.069977, 30.002533
3245, -11.933280, -165.431976, 48.868950
3246, 6.654268, -160.779755, 27.470118
3247, 0.245231, -164.374313, 48.940411
3248, 4.536825, -163.609558, 46.267685
3249, 7.370418, -162.874252, 43.087490
3250, -20.418814, -164.611191, 39.795589
3251, -16.048058, -161.927444, 23.971190
3252, 3.397244, -160.201401, 23.106382
3253, -19.926155, -163.233276, 31.081276
3254, 9.680849, -161.307602, 34.662949
3255, -20.951819, -163.934906, 36.241840
3256, 9.350207, -160.623016, 32.557121
3257, -19.474789, -163.776688, 42.564674
3258, -4.732346, -158.872589, 18.629322
3259, -9.456244, -159.248779, 19.031292
3260, 9.390072, -160.313858, 37.685837
3261, -9.155724, -163.592712, 49.933853
3262, 4.929140, -158.689697, 25.425854
3263, -15.950626, -163.457230, 46.982002
3264, -18.497885, -160.542297, 27.284006
3265, -14.951066, -159.421478, 22.864656
3266, 8.494786, -160.045593, 40.783020
3267, 6.472028, -158.281586, 27.793463
3268, 6.095115, -160.739243, 44.905701
3269, 2.031094, -157.151306, 22.081844
3270, -1.840003, -160.971573, 49.995251
3271, -11.622258, -157.374237, 20.192534
3272, -9.517014, -161.498825, 50.266720
3273, 1.428615, -160.341965, 48.709343
3274, -1.133598, -156.108444, 19.941155
3275, -20.936987, -160.669174, 40.337692
3276, -6.264342, -160.833130, 50.443108
3277, -21.437851, -160.121048, 37.367100
3278, -16.395586, -157.680771, 24.370546
3279, -3.887293, -155.815063, 19.170776
3280, -20.410431, -158.939240, 31.389799
3281, -18.102934, -160.720367, 45.673119
3282, 8.219970, -156.453461, 31.227558
3283, 9.027891, -156.606018, 33.444698
3284, 9.292609, -156.795502, 35.859314
3285, -13.045505, -160.479370, 49.406509
3286, -15.173740, -160.480576, 48.273949
3287, -21.205999, -158.825439, 34.056152
3288, 3.880351, -158.652786, 47.175972
3289, -7.781304, -155.303345, 19.090353
3290, 3.860675, -155.165039, 24.737091
3291, 1.863832, -154.436356, 22.365725
3292, -20.241640, -158.599579, 42.856502
3293, 5.578046, -153.979233, 27.442385
3294, 8.663177, -155.468170, 39.479023
3295, -21.190968, -157.939529, 40.843922
3296, -14.076504, -154.613037, 22.203371
3297, 7.372293, -155.731522, 42.879089
3298, -3.644082, -157.705933, 50.672974
3299, -18.934017, -155.165604, 27.617582
3300, -3.513392, -152.592636, 19.591852
3301, 5.812887, -155.482803, 45.224979
3302, -1.262267, -156.604996, 50.256046
3303, -11.454113, -157.409103, 50.506187
3304, -8.505388, -157.167252, 50.967777
3305, -21.040344, -155.162918, 32.175075
3306, -18.438700, -156.767303, 46.173412
3307, 8.985638, -152.897232, 35.421551
3308, 2.614981, -151.500198, 23.857241
3309, 0.618986, -155.329727, 49.487144
3310, -18.070816, -153.415726, 26.315874
3311, -11.024242, -151.941284, 20.232891
3312, -16.980320, -156.417938, 47.835697
3313, -14.960128, -156.160812, 49.277012
3314, -22.120615, -154.997131, 37.518471
3315, -1.298473, -150.821075, 20.578421
3316, -16.415663, -152.386490, 24.476818
3317, 7.189226, -151.370605, 30.718693
3318, -21.444859, -155.208755, 41.350250
3319, -13.730204, -151.518890, 22.070272
3320, -8.043465, -150.565231, 19.579699
3321, -21.875999, -153.700806, 34.651669
3322, 4.301717, -153.304321, 46.861782
3323, 1.621760, -149.940186, 22.958931
3324, -1.741880, -154.177200, 50.644466
3325, -6.774814, -154.233810, 51.320518
3326, 7.064898, -151.785202, 43.265034
3327, -19.838053, -151.650208, 28.833376
3328, -19.605545, -154.001129, 45.288395
3329, 8.121254, -150.983566, 40.507130
3330, 8.598110, -149.865707, 34.860882
3331, 4.870168, -149.068985, 27.506268
3332, -0.339281, -148.540466, 21.526875
3333, -4.458143, -148.243988, 20.042881
3334, -11.553977, -148.827087, 20.773395
3335, -13.402642, -153.208572, 50.549011
3336, -2.362551, -152.005997, 51.063534
3337, 2.074275, -147.490585, 24.014984
3338, -10.680700, -152.503494, 51.462231
3339, -22.471348, -151.250748, 37.113556
3340, -2.610639, -147.002899, 20.680807
3341, 8.496550, -148.615829, 37.879471
3342, 0.745546, -150.952301, 49.692463
3343, -13.295847, -147.914917, 21.941746
3344, -21.738155, -149.905853, 32.960724
3345, -18.620161, -148.663376, 26.933933
3346, -15.974834, -147.936401, 24.146879
3347, 6.644615, -147.078629, 30.874338
3348, -21.343866, -151.113129, 43.102993
3349, 4.334663, -146.684784, 27.291493
3350, -22.410847, -150.717026, 40.133263
3351, 3.081301, -149.494049, 48.089466
3352, -17.340145, -151.149658, 48.675659
3353, 7.836560, -147.862686, 41.047512
3354, 2.029119, -145.784622, 24.291017
3355, -22.350937, -149.288300, 35.072117
3356, 5.706203, -148.266220, 45.321171
3357, -0.105623, -145.245163, 22.258873
3358, -8.525589, -145.222504, 20.304810
3359, -18.965645, -150.011688, 47.246719
3360, -7.043659, -149.592361, 51.894604
3361, 8.274108, -145.865036, 36.351730
3362, -20.871597, -147.264267, 30.497280
3363, 7.776963, -145.314438, 33.942459
3364, 3.279791, -147.297440, 47.882603
3365, -11.175257, -144.449097, 20.882378
3366, -4.386381, -143.479431, 20.688864
3367, -22.948462, -147.337036, 38.805962
3368, -14.272863, -148.356781, 51.063145
3369, -16.613373, -144.519745, 24.686056
3370, -2.806618, -142.862152, 21.191948
3371, 6.130058, -145.414246, 44.632378
3372, -2.032223, -146.979080, 51.245640
3373, -4.045482, -147.180634, 51.786034
3374, 6.047235, -143.206436, 30.563717
3375, -21.024296, -147.216339, 44.809837
3376, -14.322728, -143.445160, 22.907124
3377, 0.636016, -146.110748, 49.947613
3378, -11.134833, -147.059952, 52.116352
3379, 8.021857, -143.188263, 38.028709
3380, -22.482618, -145.104416, 34.332375
3381, -8.777404, -141.931046, 20.684948
3382, 3.732999, -141.805832, 27.346293
3383, -19.626461, -143.644226, 28.365593
3384, -21.406231, -144.140381, 31.421406
3385, -22.294006, -145.816711, 42.587463
3386, 1.611503, -141.189682, 24.675364
3387, -16.944115, -146.130478, 49.969803
3388, -16.605158, -142.283936, 24.276798
3389, 7.186257, -142.713959, 42.053978
3390, -23.125120, -144.389847, 38.308529
3391, -4.238146, -140.238403, 21.123680
3392, -23.038504, -144.516693, 40.336597
3393, -18.692568, -145.302338, 48.547035
3394, 7.329191, -140.999176, 33.971531
3395, -0.115635, -139.855255, 23.221893
3396, 5.214481, -140.016617, 29.931707
3397, 5.657332, -142.166580, 45.295410
3398, 7.760300, -140.503754, 35.924393
3399, -8.382544, -144.242676, 52.577385
3400, -11.485240, -139.645096, 21.422134
3401, 1.812840, -139.048584, 25.311035
3402, 3.252581, -142.092743, 47.981239
3403, -1.817839, -138.297668, 22.331976
3404, -22.560575, -141.563614, 33.801792
3405, -13.136485, -143.300598, 52.218258
3406, -14.997004, -143.350708, 51.570984
3407, -17.261519, -139.615295, 25.580004
3408, -19.767687, -142.954941, 47.846634
3409, -1.421149, -141.851273, 51.332863
3410, -21.759037, -142.508835, 44.767082
3411, -3.773176, -142.072327, 52.174168
3412, -14.871581, -138.673676, 23.543753
3413, 0.902999, -141.256134, 49.924175
3414, -22.813808, -142.020172, 42.554161
3415, -4.779076, -137.430923, 21.344881
3416, -9.097522, -137.563568, 21.140209
3417, 7.663181, -138.670456, 39.259502
3418, -19.582296, -139.148911, 28.286846
3419, -23.303745, -140.483215, 36.488545
3420, -20.640684, -138.872375, 29.762806
3421, 3.310929, -136.539169, 27.958504
3422, 5.620267, -138.815491, 45.300671
3423, 6.362365, -136.894775, 32.776897
3424, -17.248463, -141.294388, 50.723270
3425, -7.049318, -140.621231, 52.855850
3426, 6.702069, -137.972244, 42.892570
3427, -17.344532, -137.314896, 25.231548
3428, -18.877232, -140.974792, 49.460377
3429, -23.587971, -139.942307, 40.092396
3430, 1.410457, -135.616379, 25.599491
3431, 4.568855, -135.567902, 29.984007
3432, -11.053438, -140.048111, 53.066227
3433, -0.332851, -134.575974, 24.033032
3434, 7.054296, -135.591003, 35.061829
3435, -16.559322, -135.945465, 24.682463
3436, 0.886426, -138.170044, 50.079365
3437, -13.175782, -135.107056, 22.538902
3438, -11.590985, -134.350281, 21.922663
3439, -14.924862, -138.978958, 52.382461
3440, -20.384316, -138.768021, 48.269005
3441, -18.099989, -135.347458, 26.519619
3442, 7.284281, -135.252457, 39.904572
3443, 2.808170, -136.882416, 48.616688
3444, -22.498926, -136.641205, 33.040062
3445, -2.998702, -133.410110, 22.421560
3446, -1.816120, -137.272797, 51.799896
3447, -6.121252, -133.094925, 21.661028
3448, -22.599571, -137.530655, 44.780376
3449, 6.639134, -134.804184, 42.740311
3450, -23.836695, -136.323761, 37.863548
3451, -4.641287, -136.971848, 52.909870
3452, -21.713793, -134.913742, 31.353069
3453, -9.073583, -136.937012, 53.415104
3454, -9.146695, -132.245743, 21.636438
3455, -19.679283, -133.968964, 28.498730
3456, 5.636573, -134.364868, 45.193272
3457, -19.760153, -136.909256, 49.596569
3458, 4.984741, -132.135544, 31.467276
3459, -23.880621, -135.577225, 41.370262
3460, -17.900629, -136.430862, 51.274158
3461, -20.804008, -136.235214, 48.431713
3462, -14.375875, -136.096100, 53.064129
3463, 2.645638, -131.003815, 28.103123
3464, -5.935942, -135.316879, 53.322025
3465, -1.602050, -130.616959, 23.711842
3466, -0.067008, -130.300659, 24.996777
3467, 7.075523, -131.505310, 37.543594
3468, -14.397638, -131.097290, 23.589790
3469, -22.957367, -132.791931, 33.887169
3470, 1.357355, -133.078186, 50.008026
3471, -15.821633, -130.618820, 24.695888
3472, 6.103284, -130.221710, 34.181160
3473, -12.135900, -129.966797, 22.478836
3474, -23.401199, -133.757507, 44.214897
3475, -5.201279, -128.949371, 22.232546
3476, 3.782763, -131.627243, 47.849533
3477, -21.223734, -133.701263, 48.594410
3478, 6.776231, -130.236465, 41.465027
3479, -17.821211, -129.919189, 26.547600
3480, -14.944650, -133.584656, 53.242069
3481, -18.967386, -133.579926, 51.076233
3482, -8.677238, -133.112808, 53.872932
3483, 1.656201, -127.983986, 27.368389
3484, 4.923939, -130.494629, 46.315533
3485, 4.298313, -128.253860, 31.162870
3486, -3.002676, -131.956345, 52.740933
3487, 6.249486, -129.731720, 43.374508
3488, -12.635824, -132.782761, 53.952251
3489, -24.226150, -131.703918, 41.442696
3490, -21.446856, -129.916992, 30.961178
3491, -24.241375, -131.262741, 38.657719
3492, -20.028063, -128.953049, 29.023075
3493, -10.110195, -127.106857, 22.252411
3494, -23.483196, -129.692825, 35.295151
3495, 6.481503, -127.383545, 36.202354
3496, 2.015927, -126.185684, 28.206110
3497, -1.823553, -125.814117, 24.176119
3498, 0.376512, -129.401596, 50.890347
3499, -5.498159, -130.223938, 53.781395
3500, 0.581341, -125.679794, 26.437836
3501, 3.379555, -128.414246, 48.372620
3502, -22.585320, -128.147110, 32.930111
3503, 6.750762, -126.803726, 40.355011
3504, -13.565496, -125.688400, 23.463663
3505, 5.815220, -125.747749, 34.694565
3506, -22.760717, -129.598236, 47.269546
3507, -16.967810, -125.693642, 25.834307
3508, -7.908232, -129.122009, 54.272476
3509, -5.671829, -124.248001, 22.728241
3510, -12.364779, -129.417099, 54.400982
3511, -16.334068, -129.493759, 53.404076
3512, -24.104927, -128.334686, 44.131859
3513, 4.869432, -126.044266, 46.313816
3514, -20.626913, -128.635757, 50.536289
3515, 3.571562, -123.789627, 30.970387
3516, -3.274301, -127.565590, 53.257820
3517, -21.726572, -125.646439, 31.422733
3518, -24.529060, -127.360725, 41.592102
3519, -9.579845, -123.003654, 22.714937
3520, -24.474619, -126.086266, 38.841164
3521, 5.813657, -124.252335, 44.107708
3522, -0.275888, -122.027153, 26.099771
3523, 1.705419, -122.195107, 28.551653
3524, 6.396884, -122.963692, 37.767563
3525, -12.502054, -122.196632, 23.275576
3526, -22.211185, -126.656807, 48.961571
3527, -20.100761, -123.515678, 29.213003
3528, 0.485952, -124.985374, 50.989773
3529, 6.383882, -122.905655, 41.077110
3530, -14.791515, -122.106796, 24.338394
3531, -17.346107, -122.544670, 26.349466
3532, -17.804783, -126.493576, 53.094429
3533, -23.730122, -124.266434, 35.504143
3534, -6.077849, -125.410858, 54.433884
3535, 3.260305, -123.629028, 48.468864
3536, -23.570393, -125.458374, 46.655972
3537, -2.428566, -120.491776, 24.526226
3538, -5.172071, -120.469185, 23.241592
3539, -8.886230, -125.269623, 54.794014
3540, -10.065599, -120.546967, 22.973616
3541, -14.247663, -125.333771, 54.739300
3542, 5.363297, -120.760132, 34.893883
3543, -24.479887, -124.006470, 44.505116
3544, -20.337709, -124.577728, 51.599239
3545, -1.312367, -123.114204, 52.352921
3546, -23.956781, -122.476830, 36.062801
3547, 5.666271, -121.134712, 44.260265
3548, 2.998322, -119.133652, 30.961222
3549, -18.382496, -123.961723, 53.208645
3550, 4.597828, -119.213013, 33.580288
3551, -23.240843, -121.486809, 34.045628
3552, 4.644290, -121.060333, 46.541664
3553, -21.962273, -120.997017, 31.752394
3554, -7.369726, -118.148781, 23.204248
3555, 6.146452, -119.659668, 41.437573
3556, -1.847180, -117.894341, 25.271437
3557, -3.874670, -122.193832, 53.896301
3558, 5.963565, -118.939957, 37.188023
3559, -24.867012, -121.765953, 39.951805
3560, -13.843060, -118.488655, 23.940710
3561, -10.551427, -118.091408, 23.232307
3562, -24.921677, -121.834633, 41.997353
3563, -17.376396, -118.847443, 26.463003
3564, 1.186744, -120.763374, 50.434975
3565, 0.928556, -117.251389, 28.337391
3566, -21.870533, -122.252052, 50.303570
3567, -24.797258, -121.297981, 44.177708
3568, -12.251757, -121.850761, 55.305309
3569, -19.147606, -118.274529, 28.179316
3570, -7.141192, -121.130699, 55.028236
3571, -23.547100, -119.306404, 34.638588
3572, -23.943130, -120.682220, 47.312077
3573, -16.116661, -121.028343, 54.738373
3574, -4.263737, -115.372375, 24.249868
3575, 3.237315, -118.296387, 48.358498
3576, -21.861158, -117.827820, 31.509384
3577, -1.082594, -118.683128, 52.296829
3578, 1.465848, -114.751770, 29.445311
3579, -0.893691, -114.240860, 26.710899
3580, 5.234704, -116.365120, 44.754116
3581, 4.395856, -114.706505, 34.053570
3582, -25.108681, -117.882790, 40.411941
3583, -7.243936, -113.931999, 23.566530
3584, -19.859917, -119.276321, 53.086025
3585, -24.419563, -117.122360, 36.919777
3586, -16.097544, -119.031868, 55.058014
3587, -24.393259, -118.521492, 47.018406
3588, -13.960201, -118.609131, 55.542759
3589, -4.763350, -117.534988, 54.643570
3590, 5.856804, -114.507278, 39.996056
3591, -17.540008, -114.420097, 26.665052
3592, -11.625037, -118.188721, 55.655693
3593, 5.640401, -114.018791, 38.178162
3594, 5.650993, -114.654442, 42.590233
3595, -13.319451, -113.442848, 24.038612
3596, -16.219528, -113.834511, 25.540316
3597, -10.653914, -112.967209, 23.611374
3598, -7.506152, -117.361488, 55.415531
3599, 4.396191, -113.261215, 34.364952
3600, 3.710867, -114.804153, 47.525860
3601, 1.060809, -115.408356, 50.459057
3602, -22.220570, -117.365288, 51.015320
3603, -21.250965, -114.161232, 30.574467
3604, 2.003271, -112.253250, 30.553228
3605, -23.452951, -114.806664, 34.088539
3606, -25.239573, -115.876854, 44.776726
3607, -3.208699, -110.878448, 25.340765
3608, -24.372847, -115.567383, 47.958420
3609, -2.153916, -114.313095, 53.124676
3610, -24.745384, -113.843185, 38.264496
3611, -5.623280, -110.243683, 24.317957
3612, -16.757433, -111.146568, 25.931761
3613, -8.364119, -110.013664, 23.832197
3614, 1.920962, -109.939728, 30.917351
3615, -19.305340, -114.989296, 54.216297
3616, -25.422417, -113.479828, 40.810909
3617, -0.217619, -109.421303, 28.281624
3618, -5.584699, -113.742355, 55.169964
3619, 4.831719, -111.325310, 44.590012
3620, 5.419466, -110.693741, 41.765583
3621, -14.027543, -109.683479, 24.383070
3622, -9.991223, -113.882385, 56.037338
3623, -1.773856, -108.815002, 26.756949
3624, 5.343854, -110.009003, 38.998684
3625, -19.062977, -110.265175, 28.082373
3626, 3.731548, -109.264946, 34.002968
3627, -24.314766, -111.522507, 36.136696
3628, -16.119484, -113.597221, 55.807781
3629, 4.749388, -109.028343, 36.617729
3630, 0.155745, -111.386772, 51.312882
3631, -13.592873, -113.207207, 56.235203
3632, -25.393032, -112.500801, 46.100658
3633, -22.723396, -110.198936, 32.542728
3634, -10.642016, -107.908493, 23.936157
3635, 4.131250, -109.863167, 46.165367
3636, -22.976551, -112.819588, 51.611069
3637, -24.848173, -110.761147, 37.678974
3638, 1.823910, -110.221237, 49.688213
3639, -21.324926, -109.038322, 30.469267
3640, -25.595873, -110.672066, 41.691822
3641, -3.684762, -110.470757, 54.323818
3642, -5.010746, -106.255821, 24.924534
3643, -25.048584, -111.131256, 48.171493
3644, -14.775745, -106.811623, 24.708489
3645, -0.284895, -106.193504, 28.772408
3646, -8.365145, -105.900383, 24.157013
3647, -24.560867, -108.837555, 36.555618
3648, -6.534014, -110.153694, 55.869484
3649, -18.001318, -106.711456, 26.974991
3650, -16.785858, -110.549377, 56.141132
3651, 1.636693, -105.403549, 31.460367
3652, 4.997989, -106.181297, 39.095635
3653, -20.261774, -110.312538, 54.525993
3654, -2.853526, -104.536507, 26.340908
3655, -25.764955, -109.101791, 45.832970
3656, 4.705182, -106.015701, 43.316719
3657, -11.172991, -104.448616, 24.150171
3658, -11.809486, -109.194191, 56.678883
3659, 3.781334, -104.799706, 35.503059
3660, -20.646601, -105.835571, 29.585161
3661, 1.700732, -106.497322, 49.740902
3662, -23.861301, -108.720871, 51.852505
3663, -25.177898, -106.756805, 38.225449
3664, -23.274460, -105.793144, 33.229355
3665, -0.926102, -106.671173, 52.364395
3666, -8.963863, -102.867790, 24.247469
3667, -9.694611, -107.562584, 56.731010
3668, -18.105413, -107.907722, 56.175392
3669, -25.431746, -107.399361, 48.954617
3670, -18.211161, -103.602264, 27.120235
3671, -25.919161, -106.482758, 42.695107
3672, 3.770330, -104.560760, 46.174896
3673, -15.526113, -102.963120, 25.071217
3674, -0.654989, -102.285446, 29.036556
3675, -4.227287, -106.242477, 54.872627
3676, 2.705124, -102.295326, 34.016563
3677, 4.693508, -103.240456, 41.609200
3678, -6.168841, -101.274384, 24.976129
3679, -21.771393, -103.104263, 30.709887
3680, -22.623007, -106.164482, 54.050934
3681, -6.967366, -105.124107, 56.387291
3682, -11.361505, -100.758339, 24.303684
3683, -15.384798, -105.670311, 57.154430
3684, -25.986839, -104.835831, 48.010471
3685, 4.216094, -100.767372, 38.054836
3686, -1.290850, -103.340042, 52.709602
3687, 0.863189, -99.987183, 31.487511
3688, -3.974859, -99.477158, 26.150942
3689, -25.469290, -104.561440, 50.356178
3690, -17.603725, -100.249870, 26.417053
3691, -20.898827, -100.938316, 29.508177
3692, -24.916185, -102.191177, 36.129219
3693, 4.157813, -100.703362, 43.639134
3694, -9.473699, -98.870239, 24.421921
3695, -11.777233, -103.867043, 57.398903
3696, -4.897019, -103.026779, 55.493576
3697, -26.048412, -102.544350, 41.015270
3698, -24.460512, -104.085800, 52.783798
3699, -15.405457, -99.179321, 24.997637
3700, 2.110011, -101.056419, 48.954037
3701, -19.993250, -103.915222, 56.282536
3702, -23.550648, -100.748375, 32.933579
3703, 3.505368, -100.344444, 45.917412
3704, -1.379409, -97.718445, 28.840307
3705, -6.966540, -97.576363, 24.983484
3706, -26.417032, -101.963158, 45.107670
3707, -0.190120, -100.355904, 51.575813
3708, -15.096085, -102.295998, 57.678707
3709, -8.128396, -101.477455, 57.138706
3710, -20.818987, -98.380417, 29.140951
3711, 4.151418, -97.846474, 40.977692
3712, 2.662446, -97.054855, 35.270359
3713, -24.089371, -101.893456, 53.940376
3714, -25.903391, -99.458252, 37.855522
3715, 0.635559, -96.303535, 31.814915
3716, -11.141172, -96.010147, 24.393572
3717, -2.793448, -99.639221, 54.039536
3718, 3.812785, -96.715706, 38.679604
3719, 3.890161, -97.236725, 43.384518
3720, -26.489162, -100.264687, 49.034664
3721, -22.204845, -100.708229, 55.681843
3722, -19.218777, -100.453651, 57.170982
3723, -11.880234, -99.860901, 57.923851
3724, -3.901779, -94.525536, 26.631235
3725, 3.036413, -96.578758, 46.442982
3726, -25.206139, -97.145096, 35.094696
3727, -18.504168, -95.360352, 26.663055
3728, -26.630142, -98.116646, 41.172008
3729, -15.941776, -94.826790, 25.232586
3730, -25.816015, -99.490807, 52.056328
3731, -26.886511, -98.448860, 45.998882
3732, -6.292644, -98.205460, 56.603825
3733, -24.198587, -96.085991, 32.551632
3734, 1.567754, -96.468247, 49.404945
3735, -22.320414, -94.614044, 29.691923
3736, -12.084528, -93.013001, 24.470823
3737, -7.863156, -92.659645, 25.019165
3738, -1.754190, -92.222191, 28.956491
3739, 1.114848, -92.493774, 33.251934
3740, 3.241968, -92.878616, 38.288651
3741, -1.960304, -95.464256, 53.349705
3742, -9.063728, -96.697273, 57.872341
3743, -4.330734, -95.911430, 55.362316
3744, -23.450014, -97.486679, 55.593552
3745, -15.091365, -97.149452, 58.433453
3746, 2.698473, -93.869141, 46.780746
3747, 3.642308, -92.885101, 42.566124
3748, -26.427980, -94.468224, 37.254585
3749, -4.094845, -90.846985, 26.775576
3750, -15.888685, -91.100227, 25.033136
3751, -27.200033, -94.628471, 42.848129
3752, -25.174395, -92.960777, 32.930588
3753, -7.558662, -90.394081, 25.181015
3754, -12.156971, -90.661774, 24.477812
3755, -26.952025, -95.569687, 50.656231
3756, -19.639675, -91.422462, 26.785877
3757, 1.431718, -92.744774, 49.277412
3758, -10.747417, -90.021294, 24.591738
3759, -27.317957, -94.656998, 47.092617
3760, -3.684997, -93.854584, 54.837524
3761, -26.543346, -92.906075, 36.948872
3762, -1.089447, -93.092590, 52.347477
3763, -27.184399, -93.492920, 40.736790
3764, -19.273228, -95.133011, 58.086964
3765, -11.846439, -94.448143, 58.620178
3766, -6.876743, -93.711044, 57.237274
3767, -26.165844, -94.167419, 53.352516
3768, -23.761595, -90.181091, 29.621645
3769, -16.803503, -88.922859, 25.033796
3770, -24.171511, -93.998222, 55.688995
3771, -5.409645, -92.245117, 56.325569
3772, -22.616825, -93.556953, 56.843979
3773, 0.048503, -88.007271, 32.019554
3774, 3.295282, -88.975617, 41.283180
3775, -20.940636, -88.699005, 27.082569
3776, -27.686409, -92.027107, 46.095013
3777, 1.921968, -88.075119, 35.807899
3778, -3.130921, -87.240494, 27.632025
3779, -10.217360, -92.333839, 58.688625
3780, 2.970376, -89.098495, 44.645279
3781, -27.214809, -90.624382, 38.660004
3782, 2.211315, -89.219917, 46.986805
3783, 2.683094, -87.855064, 38.055374
3784, -2.334182, -90.379456, 53.616238
3785, -16.365284, -92.222328, 59.105572
3786, -26.528036, -89.326950, 34.036877
3787, -5.780041, -86.308601, 25.914976
3788, -27.683508, -91.250648, 49.610001
3789, -15.904990, -86.577904, 24.629337
3790, 3.131837, -87.585968, 43.218372
3791, -12.244279, -85.876923, 24.351496
3792, -12.319579, -90.900375, 59.154491
3793, -26.020388, -87.843247, 31.631670
3794, 0.215778, -88.350594, 50.518745
3795, -8.093900, -85.207252, 25.130501
3796, -27.960266, -89.277733, 43.901196
3797, -20.034601, -85.933380, 25.918490
3798, 1.476729, -85.477081, 35.090218
3799, -27.863205, -88.293205, 41.372696
3800, -10.405470, -89.482178, 59.114670
3801, -1.883575, -84.260300, 28.997974
3802, -23.174294, -90.092827, 57.202133
3803, -4.906361, -88.325111, 56.042149
3804, -20.004711, -89.679085, 58.730511
3805, -7.960598, -88.642891, 58.354122
3806, -27.517427, -89.274300, 52.090336
3807, -24.662697, -85.551796, 28.735735
3808, -26.401363, -89.346214, 54.514473
3809, 2.426836, -85.602882, 45.602230
3810, -16.688728, -88.897293, 59.554035
3811, -2.459660, -86.848869, 53.660770
3812, -16.247362, -83.395439, 24.353191
3813, 0.156069, -85.717377, 50.345848
3814, -3.654015, -82.508408, 27.081810
3815, -1.822850, -82.644112, 29.067636
3816, 2.885713, -83.919945, 40.738400
3817, -28.305563, -87.353859, 47.210068
3818, -8.213920, -82.432610, 25.008070
3819, -0.148435, -82.657379, 31.748812
3820, -27.819443, -85.598846, 37.067329
3821, -13.544337, -82.469528, 24.043543
3822, -26.056570, -83.905647, 29.601502
3823, 2.041128, -82.668983, 37.161213
3824, 1.308059, -83.957985, 48.033897
3825, -9.291815, -86.372734, 59.210293
3826, -27.869822, -84.196030, 34.565941
3827, -12.619775, -86.606148, 59.790237
3828, -23.810110, -86.927681, 57.506157
3829, 2.718907, -82.678673, 43.953258
3830, -27.472717, -83.309578, 31.929377
3831, -20.727169, -81.799316, 25.366581
3832, -20.158840, -86.486549, 59.261784
3833, -8.893808, -80.472115, 24.666882
3834, 1.698980, -81.283905, 36.077469
3835, -23.284426, -81.543137, 26.388741
3836, -28.404154, -83.620873, 39.708149
3837, -28.612076, -84.193634, 44.263332
3838, -4.442206, -79.480896, 26.284555
3839, -27.209854, -85.366898, 54.525253
3840, -25.475807, -80.909981, 27.851372
3841, -6.470086, -83.601013, 57.661297
3842, -28.565760, -84.306450, 50.877342
3843, -0.103179, -79.155037, 31.688187
3844, -1.013722, -82.192368, 51.887741
3845, -4.368602, -82.835571, 55.715202
3846, -2.719767, -82.388069, 54.000385
3847, -16.033571, -84.280754, 60.280499
3848, -15.269721, -78.730675, 23.500372
3849, -0.093213, -81.465225, 50.542072
3850, -1.930081, -78.293457, 28.564533
3851, -18.209486, -78.762123, 23.983959
3852, 2.660293, -79.385178, 40.826923
3853, 1.058767, -80.450775, 48.377106
3854, -11.485453, -77.748322, 23.908991
3855, -28.808624, -81.235382, 38.173786
3856, -25.927454, -83.526688, 56.707977
3857, -28.923164, -82.121506, 47.122749
3858, -28.518349, -79.709343, 32.263256
3859, -8.434820, -81.968735, 59.312286
3860, -22.948784, -77.982895, 24.963283
3861, -11.150524, -82.205917, 60.293163
3862, -7.404202, -76.574509, 24.558145
3863, -28.999960, -80.790802, 42.211422
3864, -23.799351, -82.355835, 58.635433
3865, 2.231059, -78.162087, 45.036335
3866, -28.176804, -78.445946, 30.776829
3867, -29.101164, -79.041245, 35.409981
3868, 1.885271, -76.653427, 36.936932
3869, 1.080351, -76.252029, 34.278080
3870, -0.367215, -78.652290, 51.137997
3871, -5.586528, -79.915359, 57.196739
3872, -20.647873, -81.472000, 60.068928
3873, -27.923368, -81.263214, 54.788612
3874, 0.970565, -77.985428, 48.582707
3875, -0.080534, -75.554604, 31.463772
3876, -16.092018, -81.020508, 60.840118
3877, -26.148956, -76.613770, 26.545223
3878, -3.013054, -78.831207, 54.564651
3879, -29.278248, -79.522980, 46.618797
3880, -4.082781, -74.364937, 25.784521
3881, -20.632191, -75.352577, 23.480862
3882, -12.944781, -74.286514, 23.147509
3883, -29.677292, -77.030334, 32.919685
3884, -1.941520, -73.675903, 27.801062
3885, -16.676096, -73.932838, 22.364786
3886, -29.111965, -79.015137, 50.458076
3887, -7.814597, -78.339996, 59.438950
3888, -14.753290, -73.374680, 22.358248
3889, -8.614873, -73.044655, 23.531219
3890, 2.535998, -74.591865, 41.207230
3891, -29.744959, -76.819954, 39.231560
3892, -29.454651, -75.467957, 30.445093
3893, -27.164051, -78.996880, 56.594830
3894, -12.503271, -78.406792, 61.182827
3895, -27.068172, -74.184517, 25.826105
3896, -25.584076, -73.600487, 24.338594
3897, 2.391223, -74.122574, 44.306019
3898, -9.898078, -77.407761, 60.732876
3899, -30.203915, -75.487755, 37.113621
3900, -4.329394, -71.569939, 25.070568
3901, -9.687032, -71.668251, 22.989597
3902, -1.576325, -75.423210, 53.170189
3903, 0.480305, -72.082375, 32.222176
3904, -29.628433, -76.195572, 44.005592
3905, 1.390145, -74.061958, 47.645397
3906, -19.854237, -77.716370, 61.187401
3907, -0.478910, -71.319206, 30.035635
3908, -7.305921, -70.841103, 23.392115
3909, -1.959734, -70.735642, 27.109253
3910, 1.706301, -71.726006, 35.912079
3911, -21.700300, -71.581230, 22.399818
3912, -22.890673, -77.225883, 60.401547
3913, -16.754330, -76.775551, 61.763954
3914, -4.561601, -75.016846, 56.804047
3915, -28.436108, -76.683021, 55.132633
3916, -25.118527, -76.981094, 59.316082
3917, -17.874601, -70.811745, 21.581810
3918, 0.343633, -73.490486, 50.329506
3919, 2.320387, -71.621078, 38.812382
3920, -30.597023, -72.883743, 29.634592
3921, -13.190124, -75.823860, 61.793194
3922, -9.984216, -75.140984, 61.197971
3923, -31.392332, -72.849960, 33.911835
3924, -28.581741, -71.176605, 24.721836
3925, -27.091185, -70.709473, 23.251738
3926, -13.580262, -69.412918, 21.922964
3927, -31.654951, -72.243645, 31.664036
3928, -29.318827, -75.125435, 52.721096
3929, -29.781610, -74.233154, 48.149330
3930, -15.272624, -69.080368, 21.204090
3931, -7.482090, -73.909973, 60.013615
3932, -30.228880, -70.861450, 26.849438
3933, -30.346668, -72.734909, 40.761192
3934, -23.234394, -75.090996, 60.858223
3935, 1.050307, -68.984093, 33.612675
3936, -3.878476, -68.010330, 24.467600
3937, -19.766067, -68.784081, 21.219425
3938, -26.803455, -74.675110, 58.536621
3939, -31.876120, -70.546524, 28.976936
3940, -20.455452, -74.366455, 61.962437
3941, -3.736022, -72.155029, 56.270481
3942, -10.663646, -67.507225, 21.806503
3943, 2.373254, -69.494179, 42.958065
3944, -6.794534, -67.034027, 22.624214
3945, -32.540382, -70.205170, 31.240795
3946, -30.074352, -68.888069, 23.941681
3947, -31.531862, -70.683952, 36.495968
3948, 1.821165, -69.364769, 45.982067
3949, -23.424925, -67.750030, 21.295038
3950, -1.188240, -70.364204, 53.239586
3951, -0.228567, -66.639214, 29.209555
3952, -30.921368, -70.594978, 39.290428
3953, 2.373276, -67.791450, 38.694401
3954, -8.634604, -66.119766, 21.792231
3955, 0.205242, -69.632210, 50.771744
3956, -30.218355, -71.161850, 44.453159
3957, -17.468092, -72.800957, 62.815311
3958, -29.012079, -72.477654, 54.883743
3959, -28.264870, -67.239807, 21.931780
3960, -31.947859, -67.971680, 25.238066
3961, -29.981697, -71.265396, 49.063812
3962, -13.731901, -71.781967, 62.786865
3963, -1.431618, -65.329880, 26.326330
3964, -5.515748, -70.401810, 58.793522
3965, -17.937203, -65.419174, 20.166975
3966, -27.964964, -71.687546, 57.558521
3967, -10.702206, -70.926437, 62.346298
3968, -25.645718, -71.724274, 60.550724
3969, -33.228542, -67.439873, 27.713451
3970, -21.055912, -65.272919, 20.344517
3971, -8.555767, -70.185196, 61.630440
3972, -4.430297, -64.165008, 23.196081
3973, -13.218505, -64.270668, 20.605898
3974, -22.794155, -71.131752, 62.157833
3975, 1.110797, -67.173264, 48.555878
3976, -14.864506, -64.196816, 20.077280
3977, -32.848724, -67.621193, 33.556137
3978, 1.713220, -64.569435, 34.826393
3979, 1.002584, -64.140335, 31.924767
3980, 2.196304, -65.451080, 41.891171
3981, -29.612249, -69.632011, 52.856655
3982, -10.276576, -63.051067, 20.647829
3983, -26.371286, -64.352676, 20.730293
3984, -9.756127, -68.963623, 62.530048
3985, -32.689701, -64.944466, 23.163826
3986, 1.771657, -65.337067, 45.429730
3987, -18.627045, -69.628418, 63.696735
3988, -6.873796, -62.383350, 21.343119
3989, -30.382729, -67.935127, 46.453430
3990, -31.099825, -67.036560, 41.064999
3991, -33.787842, -65.005165, 26.043558
3992, -30.895699, -64.026573, 21.706615
3993, -33.463337, -65.567787, 31.303808
3994, -7.700145, -67.910828, 61.581265
3995, -14.310351, -68.700195, 63.728779
3996, -2.850803, -66.658676, 56.402481
3997, 2.416624, -63.575642, 38.931431
3998, -0.058359, -62.045178, 28.003937
3999, -0.046941, -65.479187, 51.961266
4000, -32.132088, -65.818443, 36.799923
4001, -25.743940, -68.850601, 61.197891
4002, -18.471703, -62.037243, 19.389074
4003, -26.895641, -68.521584, 59.949410
4004, -22.309441, -62.150513, 19.771570
4005, -4.323011, -66.367165, 58.684689
4006, -1.485970, -60.496330, 24.889401
4007, -29.257813, -66.918938, 55.156269
4008, 1.463928, -61.046017, 32.547394
4009, -5.376912, -59.895023, 21.348854
4010, -33.821712, -62.618095, 25.466679
4011, -23.057722, -67.273888, 63.346687
4012, -30.146013, -65.917213, 50.456089
4013, -30.364412, -61.492886, 21.315161
4014, 1.376696, -62.667503, 47.435924
4015, -32.631153, -61.555553, 22.864008
4016, -9.563910, -59.147312, 19.707207
4017, -14.188044, -59.413120, 19.062296
4018, 1.710174, -61.259998, 42.927105
4019, -30.752901, -64.107803, 45.087807
4020, -14.959202, -65.690269, 64.965446
4021, -25.494436, -59.921242, 20.056921
4022, -2.912130, -58.248364, 22.664480
4023, -12.571507, -65.105041, 64.656265
4024, -26.538614, -65.645104, 61.171295
4025, -7.063503, -57.999081, 20.006086
4026, -32.946079, -62.188232, 34.298157
4027, 2.000493, -59.501122, 35.672584
4028, -29.570452, -64.725777, 53.888889
4029, -28.592802, -65.122307, 57.190342
4030, -1.064715, -62.396313, 54.362469
4031, -8.901510, -64.273056, 63.664215
4032, -30.396990, -63.859592, 49.019272
4033, 2.230009, -59.497765, 38.168671
4034, -0.419425, -57.754414, 25.722311
4035, -3.758276, -62.882164, 58.929111
4036, -31.255940, -59.665833, 22.271586
4037, -17.989544, -57.971950, 18.712435
4038, 0.684108, -61.036446, 49.913406
4039, -32.022144, -62.088871, 39.532680
4040, -20.601778, -58.039448, 19.014772
4041, -33.792450, -60.439945, 29.172480
4042, -33.070576, -59.699192, 24.559998
4043, -19.408495, -64.570351, 65.417503
4044, 1.242034, -57.811585, 31.020441
4045, -31.305849, -62.236179, 43.303223
4046, -5.954994, -62.784786, 61.690121
4047, 1.907771, -59.190102, 41.976982
4048, -27.373547, -58.307369, 20.669992
4049, -24.359497, -64.378861, 63.692997
4050, -12.792251, -56.676994, 18.592335
4051, -3.751000, -55.529804, 21.100510
4052, 1.321809, -58.913891, 47.140698
4053, -30.073593, -57.792870, 22.454731
4054, 0.551040, -59.222267, 50.463455
4055, -30.120310, -61.749535, 51.768490
4056, -1.115864, -55.249336, 23.689430
4057, -25.390654, -62.971069, 63.319611
4058, -32.780647, -58.094963, 26.143801
4059, -23.688896, -56.409767, 19.742542
4060, -1.790664, -59.702526, 56.481106
4061, -32.710033, -59.228752, 36.549503
4062, -8.153497, -54.527439, 18.682625
4063, 1.534283, -57.492138, 44.348518
4064, -17.736725, -62.312584, 66.705025
4065, -16.087612, -54.847481, 18.068394
4066, -27.853037, -61.619072, 59.614704
4067, -0.060624, -54.252678, 25.268780
4068, -33.109581, -57.645172, 31.350279
4069, -19.802977, -61.658299, 66.340065
4070, -25.646610, -55.475216, 21.006315
4071, 0.824440, -54.422455, 28.626148
4072, -31.027885, -59.679035, 47.513470
4073, -32.168346, -58.580444, 40.412849
4074, -14.548841, -61.054089, 67.184158
4075, -30.354870, -56.076244, 24.685320
4076, -7.376723, -60.072338, 64.607849
4077, -27.206640, -61.083565, 61.152313
4078, -10.349343, -60.383778, 65.961021
4079, -29.775394, -60.126259, 53.595901
4080, -3.315069, -53.109497, 20.613577
4081, 1.337389, -54.365505, 31.938250
4082, -11.002168, -53.298153, 17.932291
4083, -28.801827, -60.238709, 57.021957
4084, 1.708711, -54.374565, 34.709053
4085, -22.867022, -60.747341, 65.722450
4086, -32.576031, -57.476177, 38.229122
4087, -0.524322, -57.178562, 54.270424
4088, 1.946855, -54.501919, 37.422134
4089, -22.295345, -53.722546, 19.675756
4090, -3.965038, -58.210384, 61.256149
4091, 1.843307, -54.617249, 40.178352
4092, -19.558003, -53.145019, 18.594994
4093, -31.854824, -57.458847, 43.658821
4094, -26.680443, -53.692455, 23.687990
4095, -2.254852, -56.781479, 58.225182
4096, -8.613891, -58.417110, 66.377777
4097, -15.892726, -51.816280, 17.534082
4098, 1.397723, -52.159401, 30.171202
4099, 0.945655, -51.831814, 27.895859
4100, 1.298060, -54.670017, 48.173447
4101, -16.195332, -59.019600, 68.440994
4102, -31.174633, -54.446640, 29.071867
4103, 0.061695, -51.110508, 24.019762
4104, -30.554501, -57.487617, 51.531799
4105, -20.457184, -51.889324, 19.121647
4106, -7.258667, -50.578465, 17.687407
4107, -32.588528, -54.929089, 34.919842
4108, 0.270397, -54.316105, 51.676830
4109, -13.228794, -57.877388, 68.604294
4110, -5.862016, -56.766735, 65.522644
4111, -27.814108, -52.570831, 26.300417
4112, 1.692116, -52.625698, 43.442295
4113, -14.652879, -49.926647, 16.980497
4114, -4.167612, -55.873974, 63.881176
4115, -24.697886, -51.544354, 23.552099
4116, -20.975143, -50.638584, 19.958765
4117, -28.749651, -56.843010, 57.955276
4118, -25.987843, -57.478733, 64.012421
4119, -4.827300, -48.917442, 18.162020
4120, 1.752193, -50.611587, 33.555992
4121, -31.621168, -55.175110, 47.191525
4122, -10.323640, -48.926495, 16.747465
4123, -2.173303, -48.689800, 20.106485
4124, -32.047745, -53.021938, 33.882137
4125, -2.079666, -54.416672, 60.026874
4126, -29.173004, -52.118641, 29.568600
4127, -32.182545, -54.376415, 44.346790
4128, -32.608898, -53.787563, 40.174000
4129, 1.830942, -50.740791, 38.713631
4130, -20.461134, -56.742374, 68.317375
4131, -5.473685, -55.233894, 66.694435
4132, -30.080891, -55.198639, 54.228016
4133, -17.377924, -48.625561, 17.394207
4134, -32.459435, -52.554695, 35.987694
4135, -30.827976, -54.706257, 51.668270
4136, -9.467716, -55.466122, 68.781075
4137, -1.289365, -52.936977, 56.785286
4138, -27.025360, -55.910511, 62.993591
4139, -22.512764, -56.200440, 67.554306
4140, -16.272038, -55.865402, 70.231575
4141, -31.290728, -51.570026, 33.573212
4142, -18.835123, -48.274101, 18.364437
4143, 1.416116, -47.841957, 27.597828
4144, -4.464226, -46.714241, 17.437779
4145, 1.897894, -48.035343, 30.964348
4146, 1.616381, -50.311359, 46.653507
4147, 0.230275, -46.773659, 22.533257
4148, -6.875917, -46.410652, 16.257105
4149, -0.281826, -51.192203, 53.676105
4150, -22.333593, -48.370007, 22.685430
4151, -2.641711, -52.842079, 64.315888
4152, 2.216906, -48.099464, 35.487804
4153, 2.005537, -48.698158, 40.203945
4154, -32.733852, -51.463116, 40.225182
4155, -28.609497, -53.672390, 59.747215
4156, -13.739636, -54.210102, 71.655868
4157, 1.326307, -49.614697, 49.068356
4158, -25.715548, -48.582794, 28.053747
4159, -28.499521, -49.358879, 32.563004
4160, -32.330109, -50.180290, 37.055649
4161, -21.008066, -53.999874, 69.446587
4162, 1.865986, -48.592110, 45.376217
4163, -10.729057, -53.365017, 71.133347
4164, -24.059280, -47.617153, 25.902756
4165, -0.299448, -44.834236, 20.429148
4166, -1.010218, -50.758205, 60.508217
4167, 2.327363, -47.170128, 38.491871
4168, -13.798842, -45.033623, 15.316976
4169, -17.718422, -45.569122, 17.319645
4170, -32.135635, -51.303249, 48.502796
4171, -29.923281, -52.171276, 56.335091
4172, -5.791012, -52.048843, 70.047424
4173, -30.934338, -51.510849, 53.301872
4174, -15.709748, -44.719097, 15.823051
4175, -10.134938, -44.071526, 15.003666
4176, -1.935650, -43.746109, 17.963118
4177, -32.910843, -50.027157, 43.963360
4178, 0.500204, -48.663761, 53.168968
4179, -25.439236, -52.499573, 66.380630
4180, -27.094679, -52.299721, 64.278336
4181, -3.937571, -51.082966, 69.131317
4182, 2.171137, -44.827564, 30.034800
4183, -20.650126, -45.047928, 21.388878
4184, -15.171442, -52.180183, 73.127510
4185, -27.012615, -47.149391, 32.483273
4186, -19.169403, -52.214020, 71.403221
4187, -28.716783, -51.293499, 60.703785
4188, 2.031731, -46.860199, 48.496433
4189, -5.412648, -42.520019, 14.951367
4190, 2.666576, -44.606697, 33.753433
4191, 2.652614, -46.160198, 44.343021
4192, -0.065267, -48.166897, 57.288860
4193, -31.452152, -47.549473, 36.935009
4194, -12.562098, -51.356300, 74.014908
4195, -23.152321, -51.390961, 69.264763
4196, 0.720200, -42.314343, 21.141203
4197, -9.943826, -50.790188, 73.216087
4198, -2.879697, -49.516361, 68.743774
4199, -32.838223, -47.706829, 40.163277
4200, 1.857035, -42.806156, 26.064425
4201, -29.697470, -49.962345, 58.266720
4202, -12.731001, -42.081703, 13.991997
4203, -0.720747, -48.302620, 63.293808
4204, -16.779944, -42.491863, 16.299069
4205, 3.066358, -44.389278, 40.332481
4206, -1.399341, -41.250263, 16.941906
4207, -8.124456, -41.324818, 13.816609
4208, -14.711371, -41.944183, 14.574599
4209, 0.158446, -41.402542, 19.195173
4210, -17.020342, -50.568264, 73.534164
4211, -1.376808, -48.127289, 66.004173
4212, -21.280283, -50.415028, 71.336609
4213, -33.256813, -47.318897, 43.746464
4214, -22.132481, -43.612045, 24.732370
4215, -19.772898, -42.557388, 20.575340
4216, -27.963726, -49.544529, 63.797291
4217, 2.683695, -42.326019, 31.635822
4218, -14.254281, -49.931789, 75.073608
4219, -23.284527, -43.657635, 27.648933
4220, 2.988802, -42.807182, 36.433712
4221, -33.080116, -47.348137, 47.508259
4222, -32.252621, -45.962734, 38.813740
4223, -32.105824, -47.837593, 52.002815
4224, -25.688696, -49.552979, 67.520042
4225, 0.942228, -45.694058, 55.948345
4226, 0.375250, -46.168926, 59.228169
4227, -30.472683, -48.299419, 56.951878
4228, -27.838684, -44.968864, 35.759819
4229, -5.206613, -48.518787, 72.995125
4230, -24.737282, -43.860691, 30.752653
4231, 2.207008, -44.529087, 52.435867
4232, -16.187130, -40.220017, 15.372666
4233, -11.264161, -48.675079, 76.320473
4234, 4.026096, -42.613907, 44.900104
4235, 1.939790, -39.603817, 23.566420
4236, -5.670356, -38.631123, 12.774114
4237, 2.699767, -40.206955, 29.694960
4238, -1.048030, -45.955337, 66.909500
4239, -3.083466, -38.298840, 13.701588
4240, -6.550085, -47.527866, 74.702103
4241, 0.419257, -38.445904, 17.224892
4242, -22.737450, -48.252186, 71.443069
4243, 3.863275, -42.571442, 47.887917
4244, -12.976366, -38.631111, 12.552399
4245, -16.053270, -48.087643, 75.718834
4246, 0.944862, -38.125763, 18.283915
4247, -20.535889, -40.530342, 22.825840
4248, -3.688735, -46.400002, 72.357414
4249, -26.911310, -47.431171, 66.860451
4250, 3.539676, -40.550522, 36.934845
4251, -25.734018, -42.590179, 34.767914
4252, 3.324288, -40.198689, 34.830681
4253, -10.010465, -37.777405, 11.811117
4254, -19.442356, -47.713074, 74.288475
4255, -32.428421, -43.681923, 39.989697
4256, 0.522514, -44.310486, 63.399769
4257, 0.815266, -37.478752, 17.185373
4258, -32.784206, -45.153675, 51.458527
4259, -31.322054, -43.212051, 39.105904
4260, -29.475321, -46.314735, 61.448212
4261, -23.955097, -41.342587, 30.985106
4262, 2.638920, -38.470821, 27.030069
4263, -13.510955, -47.162159, 77.353500
4264, -0.511990, -36.803150, 14.575480
4265, -33.533203, -44.200577, 47.788586
4266, -18.651096, -38.742661, 19.240395
4267, 2.013127, -42.635811, 57.535561
4268, -28.176146, -45.911026, 64.934624
4269, 3.054471, -41.678932, 53.714706
4270, -22.083553, -46.470688, 72.887428
4271, 4.612884, -39.592724, 41.678429
4272, -21.138813, -39.265518, 25.286894
4273, 1.265192, -42.773022, 61.679390
4274, 4.019210, -40.907669, 50.525352
4275, -2.020983, -44.188602, 69.933662
4276, -33.335815, -42.655914, 42.385090
4277, -10.489095, -46.057110, 78.284279
4278, -30.492983, -44.824249, 59.357330
4279, -12.304982, -36.201237, 11.363512
4280, -24.876041, -40.652653, 34.879562
4281, -27.317633, -41.178616, 37.773235
4282, 3.193732, -37.704273, 31.819101
4283, -6.333269, -44.988487, 76.564911
4284, 2.489648, -36.265568, 22.656937
4285, -33.725117, -42.507084, 45.225437
4286, -7.222653, -35.218086, 10.488292
4287, -15.380458, -36.233295, 13.727604
4288, -25.337742, -45.250816, 69.981018
4289, -32.089687, -43.525574, 55.385719
4290, -3.028020, -34.540653, 10.803376
4291, 4.645539, -37.966869, 38.616379
4292, -17.272814, -36.332119, 16.489166
4293, -22.376606, -38.562897, 28.950506
4294, -9.342261, -34.691174, 10.035286
4295, 0.301959, -34.356235, 13.345924
4296, 5.397893, -39.061520, 48.625938
4297, 4.138807, -39.469761, 53.051537
4298, -26.978108, -44.118244, 67.910667
4299, -17.292624, -44.633816, 77.157013
4300, 3.270271, -35.492084, 27.032446
4301, -0.004665, -41.540729, 66.492577
4302, 2.349594, -34.323536, 18.652012
4303, 1.399900, -40.979805, 63.506317
4304, 3.878409, -36.420544, 34.384808
4305, -23.105368, -44.179192, 72.597015
4306, -18.331436, -35.786034, 18.888872
4307, -12.289792, -44.123882, 79.380447
4308, -19.170351, -36.132057, 21.360283
4309, -19.479889, -44.140431, 75.903381
4310, 6.143138, -37.574143, 45.665539
4311, -3.630299, -42.374680, 73.285736
4312, 1.958038, -33.455276, 15.991530
4313, -12.090040, -33.558392, 9.991235
4314, -27.731243, -39.074162, 39.174141
4315, -5.017687, -42.549797, 75.580223
4316, 3.660366, -39.216202, 57.921707
4317, -30.749865, -39.405140, 40.516483
4318, -33.297760, -41.286671, 52.366363
4319, -32.751953, -39.561264, 41.921318
4320, 5.790722, -36.441750, 41.946468
4321, -30.008917, -42.246357, 62.003605
4322, -23.310932, -37.560451, 34.279617
4323, -14.631272, -33.535313, 12.114371
4324, -6.843150, -42.522800, 78.039146
4325, -25.391100, -38.068165, 37.951088
4326, -3.598346, -31.877125, 8.268952
4327, -33.868935, -40.021145, 47.854481
4328, 2.851952, -39.050457, 61.511379
4329, 3.330170, -32.967251, 20.405466
4330, 1.156856, -39.599487, 64.613167
4331, -7.772242, -31.871967, 7.964371
4332, -0.515416, -31.408136, 9.558095
4333, -16.266203, -42.752407, 78.225281
4334, 3.804560, -34.027008, 30.849014
4335, -33.729069, -39.107388, 44.932987
4336, -9.414403, -42.164032, 79.682533
4337, 3.103890, -31.919891, 17.850117
4338, -20.428322, -34.950779, 25.979505
4339, 7.203959, -35.750866, 47.610909
4340, 5.537166, -34.502483, 38.208538
4341, -31.667940, -40.398930, 58.290207
4342, -28.807272, -41.114689, 64.877190
4343, 6.764613, -36.029926, 50.402206
4344, -26.931644, -41.185455, 68.246750
4345, 1.561347, -38.344521, 64.643204
4346, -16.166258, -32.221817, 13.893428
4347, 2.877655, -30.872530, 15.294867
4348, 4.078908, -32.234585, 25.375219
4349, 0.985486, -38.233047, 65.616211
4350, -1.842761, -38.619827, 69.757500
4351, -11.577180, -40.913029, 80.191727
4352, -25.545439, -35.969246, 39.561989
4353, 2.018729, -29.504181, 11.353948
4354, -11.176149, -29.887356, 7.032600
4355, -4.358882, -28.972483, 4.747670
4356, -0.240096, -28.770535, 6.199030
4357, -2.176840, -28.572544, 4.403478
4358, -21.501396, -34.137913, 31.807827
4359, 8.052293, -33.550221, 44.133568
4360, 6.407051, -35.301045, 55.397861
4361, -33.308628, -38.352676, 54.363148
4362, 4.492239, -32.283848, 34.141117
4363, -24.255350, -39.970924, 71.300056
4364, -18.800816, -32.153267, 21.438330
4365, -13.988269, -30.018436, 9.736239
4366, 4.344931, -31.251656, 28.467668
4367, 5.229236, -35.633758, 58.860252
4368, -14.733938, -40.178780, 78.853066
4369, -20.753832, -33.306252, 28.918098
4370, -8.015899, -28.641785, 5.065265
4371, -21.495359, -39.781174, 73.847054
4372, -4.368066, -38.364399, 73.773315
4373, -17.732494, -31.135752, 17.389231
4374, -4.026509, -27.833204, 2.772155
4375, -29.047056, -38.886128, 64.576523
4376, -32.626274, -36.033119, 43.534435
4377, -19.545178, -32.104496, 24.608479
4378, 1.823118, -27.823763, 7.703671
4379, -21.715399, -33.643814, 34.852177
4380, -18.404081, -39.415039, 76.476974
4381, -33.956791, -36.555393, 50.055821
4382, 9.209329, -32.871094, 48.803707
4383, -23.582970, -33.982975, 38.548290
4384, 4.208905, -35.092552, 61.482853
4385, -31.550667, -37.659611, 59.404171
4386, 1.537096, -26.730309, 3.295851
4387, -0.912151, -26.431196, -0.036786
4388, -12.061169, -28.179537, 5.927003
4389, 7.202195, -31.510901, 39.978870
4390, -8.673488, -38.547775, 79.344238
4391, -1.473458, -36.481804, 69.651749
4392, 1.920170, -25.188301, -4.306393
4393, -28.771481, -34.481903, 42.137173
4394, 2.644388, -25.532604, -0.853814
4395, -0.215365, -25.160400, -4.952622
4396, 5.309748, -28.727343, 22.629393
4397, 2.448811, -35.083309, 64.368011
4398, -23.669376, -38.237881, 71.702797
4399, -30.419802, -37.299503, 61.838398
4400, -6.446704, -37.624054, 77.489189
4401, 5.283587, -24.671301, -4.228046
4402, 4.934218, -27.997587, 18.474268
4403, 0.236826, -24.307459, -9.189808
4404, -5.321254, -25.943737, -1.085072
4405, 5.413083, -23.996065, -8.184189
4406, -3.660042, -25.335733, -3.998251
4407, -2.962106, -36.330391, 71.772148
4408, 8.807180, -32.603260, 53.036983
4409, -8.250906, -26.227024, 0.809742
4410, 3.955328, -25.893379, 5.371800
4411, -3.539185, -24.445189, -8.613590
4412, -0.286301, -23.479301, -13.218482
4413, 9.677713, -23.901794, -4.759968
4414, 4.957778, -25.235029, 1.748577
4415, 9.203770, -23.341066, -8.678075
4416, 5.394634, -28.665813, 25.494570
4417, 3.887125, -23.182152, -12.624117
4418, 7.817531, -24.479740, -1.602117
4419, -2.934886, -23.856962, -11.723016
4420, -26.789896, -37.484543, 68.073624
4421, -33.743912, -34.890556, 46.648563
4422, 4.198772, -27.095056, 14.795098
4423, 6.695919, -23.025883, -11.486714
4424, 3.537242, -26.555769, 11.686387
4425, 9.639411, -30.952864, 45.725441
4426, 6.886508, -32.844887, 57.419373
4427, 6.199856, -29.820784, 36.915695
4428, -12.128199, -26.349443, 3.373161
4429, -16.116505, -27.874128, 12.053534
4430, -6.247188, -24.064882, -8.425925
4431, 4.910290, -29.064390, 32.181953
4432, -21.859693, -37.158894, 73.198746
4433, -14.703939, -27.010462, 8.112727
4434, -10.298831, -25.046965, -1.196521
4435, -8.808787, -24.318237, -5.035455
4436, -1.285638, -22.215805, -15.077225
4437, -5.887830, -22.749067, -13.715093
4438, 10.186779, -23.514120, 1.050374
4439, 12.167551, -22.937235, -1.209557
4440, -8.267077, -23.121639, -11.177689
4441, 12.283979, -22.396894, -4.667615
4442, 10.338261, -30.539053, 49.740444
4443, 1.409330, -33.743256, 66.724007
4444, 9.430027, -29.734724, 44.306122
4445, 10.722830, -21.450182, -10.829860
4446, -17.003567, -27.142557, 14.033682
4447, -11.317954, -36.275600, 79.382790
4448, -26.931175, -32.157398, 42.862583
4449, 12.778668, -21.362022, -8.591302
4450, 7.924627, -23.626810, 4.552249
4451, -31.770508, -32.775158, 45.080841
4452, -19.797663, -29.794947, 31.471594
4453, -11.326829, -23.422907, -7.010390
4454, 4.968470, -24.535110, 9.905969
4455, 5.054517, -20.907467, -14.713961
4456, -20.284742, -30.406053, 36.356739
4457, -13.263549, -24.550375, 0.739218
4458, -15.542296, -36.017223, 77.639320
4459, -19.108566, -28.397436, 23.863068
4460, 2.070569, -20.799879, -15.921375
4461, -9.356145, -21.870687, -14.147741
4462, -11.449348, -22.321037, -11.707190
4463, -12.592668, -23.500908, -4.185145
4464, -33.652107, -33.510838, 52.679604
4465, -24.088980, -31.141991, 41.868389
4466, -19.636707, -29.498066, 33.709972
4467, -33.201767, -32.532696, 46.969349
4468, 5.622254, -26.945383, 30.728146
4469, 14.412358, -20.674391, -7.046193
4470, 12.446352, -22.237000, 2.817075
4471, -18.553923, -35.437012, 75.636337
4472, -32.904430, -33.616169, 55.945557
4473, -18.592569, -27.179264, 20.230782
4474, -5.611316, -20.724344, -16.393343
4475, 6.046031, -27.273815, 34.926685
4476, -19.408417, -28.357147, 28.600201
4477, 10.142405, -19.833256, -13.021901
4478, 6.600519, -23.279192, 8.575811
4479, -28.578024, -34.316448, 64.982910
4480, -13.832268, -22.719313, -5.758223
4481, 6.787425, -25.357483, 24.019505
4482, 6.713531, -24.962736, 21.533808
4483, 5.053625, -30.885813, 61.326553
4484, -16.491264, -24.934477, 9.176360
4485, 9.684644, -29.411482, 54.121746
4486, -5.253521, -33.790577, 75.725639
4487, -20.331595, -29.496290, 38.635261
4488, -6.752035, -34.035267, 77.200844
4489, 14.634219, -20.535152, -2.457505
4490, -18.428032, -26.261175, 18.582493
4491, 14.337684, -21.094717, 1.466193
4492, 12.376041, -21.710133, 4.780303
4493, -13.846821, -21.286043, -12.372157
4494, -14.486689, -21.560671, -10.709885
4495, -3.244312, -32.889103, 73.121010
4496, -30.999771, -33.268463, 60.474423
4497, -7.881838, -20.061073, -16.706797
4498, 7.237373, -26.992714, 39.090622
4499, -25.407974, -34.038795, 69.245537
4500, 10.927995, -28.112709, 49.241421
4501, 12.541786, -18.960913, -11.945680
4502, -33.605866, -31.715229, 49.892258
4503, 6.595709, -23.691641, 17.750620
4504, -17.861479, -25.069475, 13.923550
4505, -16.342718, -23.625412, 4.929654
4506, -12.276656, -20.378347, -14.827218
4507, -10.652028, -33.986061, 78.776527
4508, 8.157057, -27.025427, 41.803719
4509, 3.693412, -30.477514, 63.687984
4510, 9.838559, -27.239620, 45.539059
4511, -18.835634, -28.046093, 35.697685
4512, 6.808339, -22.649380, 13.332788
4513, 7.533004, -29.098061, 57.697536
4514, 16.457003, -19.314144, -3.882504
4515, 15.600945, -18.724009, -8.270381
4516, 10.069370, -21.552935, 8.140238
4517, -21.292227, -28.983521, 41.547684
4518, 7.058134, -24.523089, 27.010359
4519, -16.227184, -22.109154, -1.846265
4520, -23.251224, -33.339054, 71.513267
4521, -15.849958, -20.399048, -12.126970
4522, -15.223484, -33.463268, 77.249771
4523, -6.094801, -32.547447, 76.456276
4524, -16.801573, -21.435841, -4.216272
4525, -16.665894, -21.961935, -0.382728
4526, -0.921380, -31.167706, 71.034775
4527, -1.487231, -18.022289, -18.276316
4528, 15.067695, -20.017681, 4.521602
4529, -17.231520, -20.578009, -9.098649
4530, 6.904767, -17.345894, -16.307985
4531, 2.532962, -17.367622, -17.852873
4532, -31.169121, -29.528835, 46.863281
4533, -24.482889, -28.614140, 44.630176
4534, -17.082216, -32.623070, 76.105721
4535, -14.652957, -19.046570, -14.720769
4536, -29.052460, -29.097672, 45.952377
4537, -11.780848, -32.343834, 78.259056
4538, 17.593447, -18.290388, -1.236051
4539, -18.966917, -24.930370, 24.082773
4540, 16.156193, -18.771004, 1.743197
4541, 7.498709, -23.385261, 28.448853
4542, 8.967524, -16.655884, -15.677103
4543, 13.761454, -19.687140, 8.355692
4544, -17.885963, -19.331320, -11.324775
4545, 5.111558, -28.181011, 61.662628
4546, -18.817423, -25.072054, 27.583620
4547, -32.341103, -30.463585, 56.890617
4548, -21.537066, -31.859758, 72.847534
4549, 15.582909, -16.609667, -10.558849
4550, 10.276566, -20.167591, 11.104208
4551, 17.357969, -16.999771, -6.483724
4552, 8.400245, -20.648621, 14.215632
4553, 6.965536, -23.531878, 33.399330
4554, -33.029862, -29.602852, 53.542534
4555, -17.751446, -26.203140, 38.860439
4556, -4.241941, -30.419960, 75.101540
4557, -18.701954, -22.760027, 15.225147
4558, -10.596683, -17.224255, -17.868118
4559, -18.250534, -24.972490, 31.033977
4560, -27.147758, -30.898712, 66.567596
4561, -18.559067, -22.183350, 11.955824
4562, -18.883225, -21.376612, 6.601133
4563, -32.391781, -28.616997, 48.845169
4564, 10.552253, -25.541477, 52.319126
4565, 12.870062, -15.499852, -14.173211
4566, -6.659212, -16.262596, -19.078579
4567, 1.615756, -28.355049, 67.975227
4568, -29.355043, -30.083792, 63.100655
4569, 13.706912, -18.809454, 10.101803
4570, 8.968551, -25.927307, 56.136303
4571, -17.602083, -24.838888, 34.233871
4572, -18.525072, -26.207581, 43.076786
4573, -1.605711, -15.625264, -19.501741
4574, 7.128937, -23.163792, 37.855053
4575, 18.709086, -16.263790, -2.755703
4576, -20.048996, -19.337771, -3.130151
4577, 8.034558, -21.523014, 27.319885
4578, -19.538950, -20.106977, 2.565272
4579, 10.334823, -24.434643, 48.663506
4580, 3.137227, -27.439148, 65.594002
4581, 16.583529, -17.687818, 6.886262
4582, 8.091500, -20.353859, 20.453466
4583, -20.495913, -18.631922, -6.942020
4584, -10.165964, -30.172060, 77.767334
4585, -31.013576, -29.043955, 59.585586
4586, -25.728292, -29.864489, 68.248314
4587, -21.943556, -26.234156, 45.793968
4588, 5.853366, -26.134960, 60.808849
4589, 5.095342, -26.308542, 61.990425
4590, 8.445277, -23.431702, 44.407558
4591, -19.216635, -22.182146, 20.649212
4592, 9.326926, -14.257853, -16.772186
4593, 10.657208, -24.101343, 51.079258
4594, 8.674047, -19.331856, 17.843588
4595, -20.030718, -29.838675, 73.831726
4596, 8.021903, -20.079680, 22.889477
4597, 15.691200, -17.480637, 10.110161
4598, 5.823389, -14.033369, -18.316023
4599, 9.523540, -18.652058, 15.550476
4600, 0.008114, -27.529146, 70.830925
4601, -15.543098, -24.348728, 41.245701
4602, -20.943750, -18.772793, 0.865745
4603, 8.274454, -20.594513, 29.665005
4604, -12.867328, -15.214433, -17.858698
4605, -20.381638, -19.551405, 8.286553
4606, -23.859228, -28.948555, 70.408852
4607, 7.432035, -22.147503, 41.438255
4608, -21.560013, -17.124926, -8.419095
4609, -25.266035, -25.538509, 46.923782
4610, -5.912829, -14.142386, -19.989178
4611, 18.161787, -13.920603, -8.191532
4612, -32.137833, -26.798611, 52.279964
4613, -31.294054, -26.283810, 49.484085
4614, -28.021570, -25.659891, 47.584576
4615, 17.740442, -15.655295, 4.704980
4616, 19.027285, -15.196330, 2.446780
4617, -1.935706, -27.298681, 73.533691
4618, 1.377176, -13.279341, -19.774593
4619, -19.800531, -16.219116, -11.212710
4620, -13.577706, -28.590580, 76.891159
4621, -17.358807, -28.667152, 75.404068
4622, -15.964945, -24.035954, 44.744564
4623, -28.789091, -27.802589, 63.552868
4624, 11.104678, -17.339319, 14.443608
4625, -17.175562, -15.298772, -14.928199
4626, -17.179871, -22.263651, 32.989059
4627, -9.667993, -13.924164, -19.443193
4628, -7.063804, -27.736620, 76.578514
4629, 16.655972, -12.773121, -11.822857
4630, 6.595241, -24.089134, 59.955288
4631, -15.539651, -22.483122, 36.896877
4632, -19.615892, -19.820231, 16.892206
4633, -31.685898, -26.533012, 56.474106
4634, -23.218990, -17.246967, -1.327803
4635, 8.428348, -18.145647, 22.764591
4636, -23.568596, -16.858269, -3.030889
4637, 8.133999, -18.299126, 24.621145
4638, -17.740519, -23.642801, 46.902107
4639, -18.711040, -20.447117, 25.290823
4640, 9.932407, -22.248896, 53.691708
4641, 19.579050, -12.842663, -4.850860
4642, -20.335489, -18.529079, 12.012643
4643, -22.072826, -17.700710, 5.489823
4644, -22.561928, -17.387333, 3.232973
4645, -21.174337, -23.766884, 47.622162
4646, 8.280425, -19.012787, 31.719391
4647, -2.871996, -12.081547, -20.786743
4648, -19.209337, -14.443374, -13.258392
4649, -12.876390, -21.845375, 40.932926
4650, -17.476841, -20.623465, 30.327217
4651, -21.766426, -17.575254, 7.923087
4652, -12.439533, -22.027092, 43.475700
4653, 7.393733, -19.340774, 36.790371
4654, 6.207982, -22.937914, 60.921692
4655, 20.315388, -12.679150, -1.164200
4656, 7.886738, -20.775883, 47.249580
4657, 9.279338, -21.260029, 51.325874
4658, -24.023209, -15.701323, -4.505117
4659, -3.081345, -25.621098, 74.680153
4660, 18.292084, -13.914365, 7.167240
4661, -27.209518, -26.080107, 65.679237
4662, 14.599566, -10.900338, -14.387069
4663, 19.988485, -12.932104, 2.697502
4664, 12.035878, -10.780218, -16.298544
4665, 8.338159, -17.635243, 28.808815
4666, 15.564952, -14.743973, 13.422420
4667, 8.525198, -21.703102, 57.015091
4668, 2.406569, -23.704843, 67.638359
4669, -24.395771, -26.112652, 69.490418
4670, -0.417527, -24.508669, 72.052109
4671, -19.313753, -18.629322, 22.000084
4672, 19.702263, -12.984547, 5.484310
4673, -24.838900, -15.716312, -0.363666
4674, -10.703546, -25.852499, 76.794121
4675, -21.327271, -13.763418, -10.759739
4676, -28.373831, -23.125511, 49.279522
4677, -14.218377, -12.075220, -18.140860
4678, -7.564723, -11.131775, -20.509548
4679, -22.445499, -25.831137, 71.684677
4680, -17.319466, -12.530816, -15.745306
4681, -15.724536, -19.424801, 32.803055
4682, -29.881777, -24.612307, 60.519100
4683, 17.532833, -13.406682, 10.500145
4684, 10.298295, -15.057884, 18.700760
4685, 11.543409, -14.635725, 16.798191
4686, 8.641391, -9.698997, -18.309149
4687, 1.238764, -9.956627, -20.575586
4688, 4.390834, -22.119244, 64.485382
4689, -13.034758, -21.084684, 48.089981
4690, -23.704899, -13.846630, -6.905180
4691, 8.933171, -20.269207, 55.226536
4692, 9.796182, -15.075808, 20.600618
4693, 17.724693, -9.721049, -11.432228
4694, -6.172780, -24.463347, 76.058418
4695, -14.597166, -25.133928, 75.984741
4696, -30.842775, -23.421434, 55.515808
4697, 6.214944, -18.640171, 43.907989
4698, -11.397563, -19.194693, 38.139950
4699, -12.945830, -18.890524, 35.582779
4700, -18.333902, -17.849234, 25.524055
4701, 19.366968, -9.824286, -8.242725
4702, 6.378425, -17.827717, 39.340855
4703, -24.741356, -15.039714, 3.420292
4704, 5.049461, -9.226504, -19.617611
4705, -24.115707, -21.545548, 48.906071
4706, -19.977827, -16.838526, 19.630220
4707, 12.203008, -8.924153, -16.472046
4708, -29.939421, -22.319397, 51.533939
4709, -19.741894, -24.730799, 73.711189
4710, -16.808859, -20.793173, 48.945866
4711, -10.589954, -19.975395, 47.751682
4712, -9.189439, -18.889452, 41.785862
4713, 6.803082, -18.689600, 49.433785
4714, -3.192795, -9.066740, -21.298220
4715, -11.430888, -9.857365, -19.661896
4716, -17.178776, -17.293631, 28.335772
4717, -21.159506, -15.625475, 15.272947
4718, -30.200064, -22.642897, 58.214390
4719, -8.672027, -19.082563, 45.985725
4720, -29.002058, -23.012535, 61.950058
4721, -21.927540, -14.978800, 12.220095
4722, 0.245051, -21.806124, 71.207787
4723, 7.915878, -15.560598, 33.098633
4724, 7.726104, -18.462627, 52.820225
4725, -18.863403, -10.691470, -14.590458
4726, -12.523830, -19.582020, 49.476017
4727, -24.354822, -14.187340, 6.245893
4728, -1.476159, -22.121967, 73.177734
4729, 11.588452, -13.002135, 18.340689
4730, 20.801531, -8.998774, -3.830598
4731, -25.420319, -12.985741, -1.885360
4732, -3.578492, -22.376082, 74.570892
4733, 21.159462, -9.709197, 2.280924
4734, 7.069317, -15.625744, 35.454834
4735, 14.680457, -12.146022, 16.628796
4736, -7.073960, -17.746658, 43.419807
4737, 8.330872, -14.494021, 29.905090
4738, -17.353907, -23.142487, 74.650978
4739, 8.651949, -13.759177, 25.351547
4740, 16.574467, -11.456792, 14.910432
4741, -21.083792, -19.559521, 49.557899
4742, -8.748376, -18.322821, 48.888336
4743, -8.112839, -16.720625, 38.361507
4744, 18.659903, -10.416675, 10.543681
4745, -13.390556, -16.137922, 31.915762
4746, -20.904497, -10.192560, -12.304959
4747, 20.292475, -9.754776, 7.723939
4748, 7.782230, -18.176193, 58.586227
4749, -23.315241, -10.822249, -8.538793
4750, 3.398149, -16.632368, 45.941387
4751, 5.790711, -18.823650, 62.519600
4752, -29.512730, -20.317186, 53.282520
4753, 1.079403, -6.943583, -20.862791
4754, -25.809006, -22.053274, 67.347237
4755, -17.229000, -9.013750, -16.404593
4756, -20.768038, -22.383146, 72.893669
4757, -11.161841, -15.809713, 33.424442
4758, 3.101647, -15.949699, 42.611340
4759, -8.265637, -7.529053, -20.648363
4760, 3.799002, -19.200453, 65.838776
4761, 4.953481, -16.843279, 50.580082
4762, -26.369745, -12.410448, 3.538270
4763, -8.433034, -15.718375, 36.130459
4764, -14.506532, -15.302232, 30.045668
4765, -10.751692, -21.740656, 75.984787
4766, -18.150188, -14.717331, 24.512745
4767, -19.264692, -14.465706, 22.304432
4768, 21.471901, -7.696428, -1.005709
4769, 3.862170, -15.064591, 39.611416
4770, -23.764307, -12.868009, 9.909842
4771, -4.261885, -16.362740, 44.474823
4772, 15.915471, -6.118329, -13.589426
4773, -25.662512, -18.890133, 50.530495
4774, -6.255514, -20.820950, 75.247818
4775, -27.793562, -20.886162, 63.871128
4776, -3.524854, -6.156230, -21.294525
4777, -0.871806, -15.528412, 44.025387
4778, -23.560080, -21.233177, 70.504875
4779, 13.316795, -5.575011, -15.689090
4780, -15.299442, -7.503897, -17.820539
4781, -6.770505, -14.790311, 36.558411
4782, 14.762979, -10.270371, 17.881466
4783, -10.682116, -17.181433, 51.056438
4784, 1.814000, -18.737736, 68.795044
4785, -4.284764, -16.037434, 47.367691
4786, -21.264168, -12.977236, 17.429297
4787, 5.834170, -5.354680, -19.458282
4788, -0.536721, -14.849172, 41.785412
4789, -27.440678, -18.483376, 51.716492
4790, -3.946511, -14.820387, 39.883034
4791, 9.926961, -5.234091, -17.751894
4792, 1.622686, -15.791253, 49.941433
4793, -1.221722, -15.646826, 47.457901
4794, 7.359781, -16.278132, 56.577599
4795, -28.965643, -19.732742, 60.497593
4796, 20.907844, -5.879995, -5.382983
4797, -22.907669, -12.075163, 12.908243
4798, 10.794671, -10.567096, 21.404434
4799, -15.937333, -17.003857, 50.885033
4800, -5.391332, -15.812325, 49.036892
4801, -24.972569, -9.476724, -4.644468
4802, 19.595076, -5.270931, -8.708298
4803, 4.635116, -13.036299, 35.945118
4804, 0.123346, -18.478800, 70.662918
4805, 5.440270, -15.570565, 54.802593
4806, -2.933067, -18.925255, 73.073662
4807, -26.701101, -10.770631, 4.481446
4808, 16.788403, -8.941319, 16.000069
4809, -29.307310, -18.682156, 57.612846
4810, 6.256396, -12.127418, 33.382256
4811, 5.654095, -16.388609, 62.688850
4812, -14.826859, -19.805979, 74.693001
4813, 18.057278, -4.456592, -11.129409
4814, -27.888683, -19.007776, 63.132751
4815, -16.039497, -12.547925, 25.846895
4816, -7.950151, -5.050634, -20.545607
4817, -25.588497, -10.716357, 8.363962
4818, -19.158331, -16.340319, 51.124271
4819, -20.331093, -6.923929, -13.273872
4820, -8.463827, -15.479673, 51.715889
4821, -20.378077, -11.698563, 19.685766
4822, 6.827514, -15.338493, 59.509613
4823, -11.589524, -12.430169, 29.629961
4824, -22.823462, -19.318474, 70.986137
4825, -7.156716, -12.347537, 32.888691
4826, -18.547249, -19.192539, 73.312782
4827, 18.433222, -7.293600, 13.133439
4828, -26.327637, -9.070458, 0.717667
4829, 0.098279, -12.251903, 37.054264
4830, -11.542048, -4.875546, -19.435862
4831, 21.336512, -5.925955, 6.128562
4832, 7.105422, -10.619060, 30.684979
4833, -10.095977, -18.501244, 74.893547
4834, -3.541930, -14.455394, 51.073368
4835, 0.965073, -14.412012, 53.411053
4836, -28.513695, -16.999527, 54.783886
4837, -23.206903, -7.197151, -8.964856
4838, 11.449972, -8.781322, 21.701283
4839, 21.650311, -4.392295, -1.818442
4840, 15.397744, -7.817609, 18.332687
4841, -2.591811, -11.790246, 35.873768
4842, -12.682889, -11.332653, 27.758787
4843, -25.475687, -18.111172, 67.518105
4844, -23.688291, -15.586491, 51.815888
4845, -19.660398, -10.577610, 20.576468
4846, 3.784460, -15.213863, 65.134506
4847, 21.768927, -4.594769, 2.869541
4848, 14.822005, -2.667346, -13.973962
4849, -28.312191, -17.157549, 61.150806
4850, 8.214132, -9.379971, 28.409924
4851, -25.665270, -15.575922, 52.481838
4852, 10.019025, -8.492052, 24.429239
4853, -23.032410, -9.634009, 14.053893
4854, 5.675210, -9.928278, 32.085167
4855, 5.202105, -14.330385, 62.187153
4856, -1.650911, -2.583184, -20.672480
4857, 21.035946, -2.951906, -4.895312
4858, 3.139526, -2.174184, -19.874481
4859, -6.010641, -2.839921, -20.326950
4860, 5.463997, -13.517351, 59.266998
4861, -18.456602, -9.919350, 21.702732
4862, -27.511803, -15.431840, 54.418503
4863, 20.213270, -5.119237, 10.642096
4864, -15.441293, -10.000353, 24.313170
4865, -6.334586, -13.353090, 52.618633
4866, -7.468831, -10.160830, 30.371231
4867, -25.938223, -7.016383, -0.932607
4868, -17.951084, -4.213247, -15.598891
4869, -21.123602, -17.181835, 71.448975
4870, 1.607687, -14.618247, 67.245415
4871, -10.702953, -13.551245, 53.304783
4872, -14.039285, -3.336174, -17.998762
4873, -24.083933, -16.946848, 69.198288
4874, 11.324003, -1.485624, -16.307617
4875, -13.830348, -13.583209, 53.038681
4876, -18.635427, -13.861219, 52.549976
4877, -6.397575, -15.804925, 73.243484
4878, -11.678519, -16.267307, 73.755371
4879, 1.799201, -9.262442, 33.675083
4880, 7.245922, -1.184133, -18.336504
4881, -2.862120, -15.069758, 70.938049
4882, -16.855635, -16.433220, 72.805000
4883, -2.610170, -9.385241, 33.074863
4884, -3.948642, -12.493684, 54.006859
4885, -24.630018, -5.452424, -5.155497
4886, -26.456831, -7.533663, 8.822582
4887, -25.610336, -7.733570, 10.786669
4888, -19.808622, -3.564418, -13.601289
4889, -8.965415, -1.837828, -19.364847
4890, -26.705566, -7.001383, 6.186887
4891, 2.433700, -12.215362, 57.916775
4892, -21.412760, -8.094457, 17.015041
4893, -9.555517, -8.672763, 27.548355
4894, -26.648291, -6.416348, 3.392099
4895, 12.384981, -5.904906, 21.873545
4896, -0.749061, -13.788005, 68.671020
4897, -4.579335, -8.328326, 30.587278
4898, 21.704798, -1.801154, 1.848576
4899, 19.475950, -0.510025, -7.705088
4900, -25.866974, -14.968489, 65.958801
4901, 15.452800, -4.745348, 19.213242
4902, 3.321309, -11.754879, 60.450584
4903, 20.741612, -2.773014, 9.067165
4904, -27.799431, -13.938427, 59.014538
4905, -23.028002, -3.551606, -8.566470
4906, 17.576639, -3.765487, 15.743297
4907, -7.774921, -7.583885, 27.836966
4908, 6.425020, -6.707605, 29.728855
4909, -1.304767, -0.046506, -19.794952
4910, -16.275454, -12.046950, 53.903915
4911, -11.843650, -7.296401, 24.719271
4912, -0.075646, -11.150111, 57.726116
4913, -21.348675, -12.215674, 53.608284
4914, -21.573772, -2.684387, -10.990728
4915, -20.776253, -14.384904, 70.010445
4916, -27.119699, -13.811096, 62.701073
4917, -4.238771, -13.093271, 70.542511
4918, -22.197691, -6.412621, 15.471494
4919, -9.057835, -11.111775, 54.726269
4920, 21.333208, -0.245142, -1.576772
4921, 2.080659, -11.165614, 62.858879
4922, -9.491488, -13.496112, 72.445244
4923, 19.810396, -2.187689, 11.873950
4924, 17.085619, 0.993388, -10.439945
4925, -0.285163, -11.690527, 66.537971
4926, -19.461418, -6.117335, 18.314840
4927, 9.527247, -4.896273, 26.049473
4928, 20.543310, 0.549567, -4.599569
4929, -1.786456, -6.445098, 30.761450
4930, 0.875577, -6.143818, 31.139780
4931, 13.657181, 1.453135, -13.513154
4932, -12.523171, -13.162669, 71.894470
4933, -6.588232, 0.693727, -18.747847
4934, -15.265258, -5.798178, 21.428854
4935, -16.194048, -13.126141, 70.901298
4936, -10.449375, -5.857093, 24.587833
4937, 21.240866, -0.586776, 6.187255
4938, -12.086111, 0.269102, -17.399141
4939, -26.150641, -3.729695, 2.454470
4940, 3.980650, -5.344903, 30.372236
4941, -24.037195, -11.204509, 54.971451
4942, -6.595475, -9.870668, 56.107540
4943, -25.221024, -4.925512, 12.265908
4944, 8.994197, 2.036820, -16.225744
4945, -24.088844, -2.128426, -5.466385
4946, -26.592989, -11.903315, 59.811142
4947, -6.003955, -5.430348, 27.372408
4948, 3.149213, 2.078415, -18.525295
4949, -23.973343, -12.602656, 66.641884
4950, -6.383447, -11.760827, 70.647308
4951, -15.298907, 0.253411, -15.927223
4952, -25.635214, -11.281282, 57.005859
4953, -17.898865, -0.125244, -14.320664
4954, 1.257591, -4.995790, 29.973080
4955, -14.300877, -9.873436, 55.375130
4956, -20.030426, -12.201378, 68.613327
4957, -3.974076, -9.336983, 57.979797
4958, -0.246000, -9.603328, 63.764706
4959, -1.465512, -4.646811, 29.574034
4960, -24.949846, -1.832616, -2.427093
4961, -0.772331, -9.086261, 61.143406
4962, -5.397034, -10.654807, 69.317604
4963, 5.346220, 3.035118, -17.356543
4964, -13.487094, -11.251539, 70.261665
4965, -1.691178, 2.751988, -18.504034
4966, -25.036810, -11.006666, 63.652515
4967, 11.625014, 3.401876, -14.025110
4968, 10.340538, -2.401759, 25.217161
4969, 7.718671, -2.945266, 27.515953
4970, -20.337442, 0.536889, -11.566969
4971, -20.329262, -3.524921, 16.343500
4972, -10.487308, -8.616258, 56.456818
4973, -18.073250, -3.519686, 17.981039
4974, 20.226507, 0.823681, 9.770279
4975, -26.071993, -2.200489, 4.917120
4976, -3.600356, -9.513731, 67.247116
4977, -12.474075, -3.556494, 21.918476
4978, 13.777157, -1.337925, 21.825924
4979, -19.334187, -9.001418, 55.984829
4980, 21.082218, 2.181405, 2.447170
4981, -10.688277, -10.302458, 70.192864
4982, -9.916036, 2.563341, -16.950977
4983, -5.256311, -3.208040, 26.367769
4984, -25.838024, -2.212754, 8.346049
4985, -22.018454, 0.641776, -8.661245
4986, 20.687984, 2.955812, -0.562971
4987, 16.105165, -0.214316, 18.844564
4988, 16.004297, 4.042569, -9.836806
4989, -23.234461, -9.028996, 57.689690
4990, -24.195148, -9.368856, 59.717056
4991, 17.704493, 0.619856, 14.998018
4992, 18.344149, 3.924870, -6.832491
4993, -16.689142, -9.858860, 67.911278
4994, 3.393271, -2.412707, 28.878824
4995, -8.924467, -2.597335, 23.643461
4996, -20.397932, -9.509177, 65.792419
4997, -20.194721, -8.147794, 56.966888
4998, 7.189640, 4.886752, -15.558355
4999, -14.826124, -2.001944, 19.429779
5000, -3.316498, -7.333722, 63.223286
5001, -4.800693, 4.515263, -16.908503
5002, -25.567471, -0.167196, 4.215703
5003, 19.055498, 2.359271, 12.003793
5004, -6.206006, -1.556950, 24.873497
5005, -5.589241, -7.572155, 66.219673
5006, -17.951386, -1.377657, 17.245258
5007, -5.506597, -6.721109, 60.667389
5008, -23.194706, -1.261342, 14.025478
5009, -9.102677, -7.995285, 67.729614
5010, -17.099535, -7.074329, 57.708374
5011, -21.083960, -7.998800, 62.375721
5012, -0.190868, 5.424633, -17.147839
5013, -24.765173, 0.936324, -0.070423
5014, -8.126231, -6.378603, 59.106987
5015, -16.025747, -8.035352, 66.312187
5016, -0.578908, -1.156622, 28.024685
5017, -20.342810, -7.305520, 59.127445
5018, 20.117525, 3.599808, 7.637422
5019, 14.982361, 1.485055, 20.252667
5020, -12.853601, 4.382987, -14.804272
5021, -17.495413, 3.725509, -12.618569
5022, 4.717402, -0.344091, 27.696533
5023, -14.417928, -6.281908, 58.370117
5024, -24.538681, -0.241692, 11.982253
5025, 20.160894, 5.030142, 0.945822
5026, 18.798761, 5.682978, -4.100682
5027, 9.801987, 6.358648, -13.318615
5028, -12.264536, -7.194863, 67.173187
5029, 13.243817, 6.341450, -10.931577
5030, -2.512594, -0.368008, 26.398315
5031, 3.234401, 6.375991, -16.209116
5032, -16.684555, -6.952444, 64.265938
5033, 17.134468, 3.072306, 14.941290
5034, -12.262560, -5.800600, 59.185940
5035, -11.769846, 0.069586, 20.525385
5036, -8.873887, -5.454332, 60.037708
5037, -7.175410, -5.507590, 61.767738
5038, 8.216900, 1.081188, 26.057919
5039, -8.143899, 5.849739, -15.312020
5040, -17.050396, -6.065562, 61.223003
5041, 11.177109, 1.764146, 23.931513
5042, -7.966413, -5.701706, 64.526054
5043, -23.229639, 3.126769, -3.827461
5044, -20.844456, 4.366883, -8.306931
5045, 2.316369, 1.064916, 27.407764
5046, -25.054399, 1.954656, 7.165878
5047, -7.121303, 1.114982, 22.922634
5048, -12.782775, -5.088446, 62.265175
5049, -11.646409, -5.160074, 63.848866
5050, -21.555391, 1.302401, 14.570515
5051, -9.916426, -4.653464, 62.296223
5052, 15.280871, 7.743414, -7.595481
5053, 19.527523, 6.168640, 5.882194
5054, -1.291152, 7.671975, -15.457018
5055, -23.434113, 1.877782, 12.748859
5056, 5.183322, 8.189467, -14.193634
5057, 14.997863, 4.080001, 19.277592
5058, -24.507977, 3.237683, 3.753600
5059, -3.251454, 1.918763, 24.895180
5060, -23.823557, 3.972202, 0.571609
5061, -15.284499, 2.144732, 17.775509
5062, -4.957276, 7.863937, -14.551809
5063, 3.106936, 8.650408, -14.403688
5064, -11.854062, 2.542750, 19.601917
5065, -15.061601, 7.055579, -11.739399
5066, 18.857109, 7.803725, 1.943038
5067, -10.772004, 7.720324, -13.116063
5068, -19.401062, 6.437006, -8.434865
5069, 12.662141, 9.105982, -8.851052
5070, 18.172321, 6.770349, 10.511036
5071, 9.151807, 9.261113, -11.365120
5072, -0.403744, 3.006972, 26.446472
5073, 9.130792, 4.099320, 24.718365
5074, 17.097651, 6.621825, 13.204866
5075, 16.285845, 9.160892, -4.259675
5076, 17.706545, 9.006576, -0.750289
5077, 3.910629, 4.056721, 26.044428
5078, -17.977648, 3.871087, 15.813909
5079, -23.848570, 4.384863, 9.146259
5080, 12.002911, 5.517468, 22.125774
5081, 0.193802, 9.957062, -13.187590
5082, -20.799009, 7.108089, -4.905524
5083, -8.665162, 4.340065, 20.799969
5084, -23.604120, 5.639585, 6.181843
5085, 14.585793, 7.041171, 17.797649
5086, -22.177937, 6.855761, -1.067394
5087, -7.416287, 9.887689, -12.162048
5088, 4.507104, 10.956230, -12.037821
5089, -2.180891, 10.554965, -12.740712
5090, 17.816702, 9.470885, 5.706359
5091, -13.201697, 5.216569, 17.853664
5092, -11.191440, 9.783895, -10.987369
5093, -21.273186, 5.562479, 13.241283
5094, 0.126292, 5.758735, 25.582537
5095, 15.959331, 8.960114, 13.841989
5096, -5.522779, 6.065584, 22.046734
5097, -22.388960, 7.641083, 3.500503
5098, 12.334846, 11.844810, -5.986857
5099, -7.466421, 6.401080, 20.809689
5100, -15.552630, 10.048812, -8.298528
5101, -1.673813, 6.569727, 24.316052
5102, 14.743748, 11.812813, -2.236103
5103, 10.318306, 7.996312, 22.250605
5104, 12.697509, 8.796254, 19.216701
5105, 15.986774, 11.747703, 2.168939
5106, 14.099473, 9.497136, 16.619221
5107, -22.052816, 7.801572, 8.944801
5108, -15.385836, 7.285497, 16.278189
5109, -5.932852, 12.011370, -10.265494
5110, -18.268713, 7.433307, 14.592288
5111, 9.083884, 12.894425, -7.446353
5112, -19.647776, 9.893949, -2.733193
5113, 7.450149, 12.946511, -8.414385
5114, -10.562241, 7.511397, 18.690037
5115, -18.000425, 10.477332, -5.269859
5116, 16.206650, 11.067914, 9.704956
5117, 6.199923, 8.390770, 24.033733
5118, -0.293890, 13.133685, -10.660454
5119, -9.969104, 12.156725, -8.852917
5120, -12.255473, 11.978089, -8.065652
5121, 12.792296, 13.304519, -2.512605
5122, -4.893750, 8.525354, 21.686405
5123, 4.387073, 8.941720, 24.061197
5124, -0.252116, 8.539004, 24.302044
5125, 2.165534, 13.850616, -9.867264
5126, 15.221932, 12.818544, 5.908823
5127, -3.265004, 13.682002, -9.130836
5128, -19.444622, 11.297118, 0.674956
5129, -20.234743, 10.688802, 5.078512
5130, 8.599996, 14.583862, -5.127429
5131, 13.769825, 12.336488, 13.720093
5132, 13.150560, 14.131838, 1.261855
5133, -16.015724, 9.818950, 15.001669
5134, -18.800448, 10.151792, 12.256745
5135, -6.953125, 14.344402, -7.325798
5136, -13.842736, 13.496302, -4.774299
5137, -19.089191, 11.531088, 8.651792
5138, 6.700384, 11.713875, 21.786181
5139, 3.868978, 15.733141, -6.479160
5140, -8.793052, 14.670390, -6.176418
5141, 13.386907, 14.099160, 10.002831
5142, 11.304930, 12.969603, 16.796394
5143, -16.709889, 13.415990, -1.303662
5144, 12.353730, 15.080707, 3.734349
5145, -0.955252, 15.677361, -7.368487
5146, -3.085475, 11.273101, 21.774775
5147, 2.196070, 11.578385, 22.743387
5148, 8.782572, 12.624809, 19.723345
5149, -7.974973, 11.365643, 19.157415
5150, -17.627274, 11.975266, 11.430788
5151, -12.626695, 11.678407, 16.462505
5152, -14.887541, 12.020265, 14.624364
5153, -17.804323, 13.412453, 4.117144
5154, 8.978952, 16.326635, -0.357026
5155, -4.691397, 16.191851, -5.343095
5156, -1.945762, 12.610758, 21.609465
5157, 1.415279, 16.913647, -5.333430
5158, 11.288179, 15.869267, 7.486041
5159, 10.492789, 14.979068, 14.244114
5160, 5.010121, 17.094347, -2.954104
5161, -16.965654, 13.710205, 8.141354
5162, -9.633194, 16.124228, -3.003277
5163, -15.783754, 14.864918, 2.397194
5164, -6.671991, 13.210436, 19.005020
5165, -1.456115, 17.289333, -4.299552
5166, 1.786947, 14.032387, 20.529190
5167, 7.319091, 14.954348, 17.554596
5168, -13.309709, 15.875126, 0.065167
5169, 8.864044, 17.103411, 4.890547
5170, -14.536307, 14.158322, 12.431252
5171, -11.340912, 13.903907, 16.041172
5172, 9.671486, 16.310253, 11.369003
5173, 3.942437, 14.789740, 19.183331
5174, -3.074415, 14.386465, 19.653214
5175, -5.568795, 17.481382, -2.303535
5176, -8.980236, 17.079069, -1.094414
5177, -14.187228, 16.018169, 3.987124
5178, -6.606591, 14.617767, 17.731300
5179, 1.319823, 18.239296, -1.883430
5180, 4.596299, 18.327074, 1.988048
5181, 7.581787, 17.562208, 9.603585
5182, -13.079433, 16.312830, 8.235349
5183, 0.330955, 18.701441, 0.196169
5184, 3.441675, 16.607815, 16.264906
5185, -11.771274, 15.976296, 12.256880
5186, -8.731747, 15.832502, 14.998386
5187, -3.861055, 15.915694, 17.168163
5188, 6.137424, 17.305950, 13.213259
5189, -6.756566, 18.057503, 1.005129
5190, -12.043480, 17.052919, 4.999909
5191, -10.679773, 17.415211, 3.303072
5192, 0.401601, 16.300497, 17.212437
5193, -2.626888, 18.519280, 0.589924
5194, 5.268487, 18.398020, 6.861464
5195, 3.759672, 17.630297, 13.041833
5196, -9.312429, 16.895712, 11.710315
5197, -7.187831, 18.443441, 5.617633
5198, -5.800756, 17.518892, 12.748121
5199, -0.502838, 17.967648, 12.617209
5200, -3.408551, 17.601839, 13.521324
5201, 1.279611, 19.181959, 5.353920
5202, 3.148064, 18.747322, 9.450294
5203, -2.880445, 19.003960, 4.380566
5204, -1.812203, 18.716207, 6.979877
5205, -8.890896, 17.933798, 8.407589
5206, -1.274164, 18.141708, 11.202165
5207, -4.992397, 18.112375, 9.377718
5208, 10.315203, -352.623688, 5.667800
5209, 11.375732, -349.655609, 6.990278
5210, 8.742606, -349.074524, 4.890156
5211, 10.583056, -350.664856, 1.937167
5212, 24.711534, -462.625061, 14.313030
5213, 27.079376, -461.474091, 12.158611
5214, 23.862686, -459.549591, 12.600514
5215, 23.120022, -462.423096, 11.635862
5216, -5.975484, -174.612167, 27.632492
5217, -3.092618, -174.060623, 31.252993
5218, -3.957403, -177.760651, 29.241541
5219, -5.445494, -175.951691, 32.294361
5220, -6.043285, -251.332993, 27.794710
5221, -6.429483, -246.821854, 27.506691
5222, -3.698200, -246.898422, 29.201464
5223, -6.312421, -247.955734, 30.393877
5224, 7.622478, -351.881531, -2.693751
5225, -14.083636, -202.899872, 28.991936
5226, -14.408341, -202.030502, 31.956320
5227, -12.899224, -199.175598, 30.945141
5228, -6.562707, -222.080078, 37.947494
5229, 7.953589, -405.207855, -0.615693
5230, 5.537266, -402.820648, -1.055965
5231, 6.524940, -406.409973, -3.438193
5232, 8.424207, -402.848419, -2.316994
5233, -8.061367, -445.931091, -20.427006
5234, -6.163863, -442.855621, -19.878866
5235, -0.627368, -427.711395, -6.822692
5236, 2.278959, -428.623535, -8.155695
5237, 0.869819, -424.476501, -6.658275
5238, 2.004421, -425.612946, -10.205808
5239, 15.409943, 1.857337, 8.485879
5240, 13.383838, 1.085496, 11.183102
5241, 15.660676, 3.648703, 11.654087
5242, 15.675341, 1.058286, 12.967036
5243, -2.632302, -313.587616, 10.094302
5244, -3.411608, -37.403587, 66.557861
5245, 4.770604, -447.618073, -33.617351
5246, 5.436587, -448.319122, -36.584950
5247, 2.929183, -446.723511, -35.701282
5248, 1.668399, -426.835693, 25.897465
5249, -11.885580, -192.945541, 22.144402
5250, -12.053000, -190.996628, 24.467543
5251, -11.328781, -188.753845, 22.265581
5252, -19.983318, -99.178558, 32.863781
5253, -21.436375, -99.228889, 36.738461
5254, -21.975763, -96.520668, 34.942966
5255, 20.264339, -428.980896, 11.636120
5256, 22.561670, -427.474548, 12.640177
5257, 20.757805, -424.649841, 13.196797
5258, 18.372976, -425.896698, 10.544463
5259, 13.553947, -303.548431, 16.393879
5260, 14.156749, -299.272125, 13.856564
5261, 11.391972, -300.208466, 15.951051
5262, 12.379489, -302.300201, 13.449048
5263, -27.339361, -22.189722, 59.420067
5264, -26.025051, -18.620440, 58.900543
5265, -25.064363, -21.032856, 57.267990
5266, -1.779781, -440.595612, -0.336602
5267, 0.417393, -43.013863, 43.084064
5268, 0.074564, -44.511578, 38.549004
5269, -2.454303, -45.331104, 40.802582
5270, -0.487437, -47.208160, 39.632446
5271, 7.598382, -479.658417, -27.198271
5272, 7.129038, -481.880463, -24.550779
5273, -8.663913, -459.386749, -20.118963
5274, -6.388525, -459.927032, -22.400545
5275, -8.767583, -460.695709, -24.504353
5276, -10.654952, -461.327057, -20.765427
5277, 24.119122, -473.410828, 22.192993
5278, -23.984003, -48.172669, 63.924870
5279, -24.233608, -45.576660, 66.933136
5280, -23.273825, -45.068375, 63.939499
5281, 9.868916, -258.310699, 34.187668
5282, -24.366260, -458.695587, -21.317827
5283, -24.574148, -455.867950, -20.204321
5284, -10.287547, -194.344147, 39.530895
5285, -10.018579, -194.644180, 35.267918
5286, -10.892850, -197.205521, 37.062992
5287, -8.008700, -195.738846, 37.622375
5288, -1.050374, -469.981354, 13.582070
5289, 1.601180, -471.339203, 14.575067
5290, -2.174675, -472.773315, 17.090508
5291, -0.592290, -469.587311, 17.087147
5292, -0.769240, -417.304321, -3.438138
5293, 2.671130, -413.769318, -2.691620
5294, 0.038170, -413.500153, -4.570574
5295, 2.557191, -416.883148, -4.089979
5296, -3.143666, -405.233429, 12.142060
5297, -0.255632, -405.653534, 10.692675
5298, -0.893892, -408.430511, 9.111818
5299, -0.914126, -408.567841, 12.049048
5300, -20.325857, -467.686493, -32.728069
5301, -22.141085, -464.228363, -35.085598
5302, -23.127253, -465.883972, -31.614885
5303, -24.272123, -466.222260, -34.371838
5304, -8.645084, -108.173378, 26.733959
5305, -5.121570, -108.992249, 27.468578
5306, -7.545895, -110.246437, 28.425058
5307, 8.379843, -193.291687, 27.926964
5308, 7.842498, -189.002838, 26.313316
5309, 27.826218, -437.242706, 24.474842
5310, 26.961298, -435.167816, 20.911840
5311, 24.159067, -436.535034, 24.261297
5312, 23.879719, -436.510010, 20.911840
5313, -16.209774, -140.785507, 42.711079
5314, -13.065951, -139.445465, 43.841587
5315, -12.492445, -140.326630, 40.513672
5316, -14.034485, -142.967606, 43.089657
5317, 1.439877, -221.137665, 18.983223
5318, 5.041248, -220.463821, 18.527237
5319, 3.766502, -220.083084, 22.109066
5320, 2.956326, -218.686523, 19.634228
5321, -5.337036, -244.052078, 33.111889
5322, -3.564116, -245.976929, 34.558430
5323, -3.063400, -243.291977, 30.908690
5324, -1.443470, -246.097855, 31.452410
5325, -2.797745, -202.691040, 17.414141
5326, -1.917213, -204.871719, 20.679535
5327, -0.768894, -201.627655, 20.593643
5328, 0.434189, -204.443100, 17.240103
5329, 9.144474, -232.718567, 18.987007
5330, -7.613840, -161.480072, 21.779573
5331, -4.804074, -161.086349, 25.502415
5332, -8.258349, -161.789108, 24.995058
5333, -6.175013, -159.013382, 23.127743
5334, -7.467994, -32.179363, 72.341827
5335, -10.400067, -35.641293, 72.359589
5336, -5.461654, -34.453789, 71.554916
5337, -7.981970, -33.687160, 69.377205
5338, 9.864172, -220.139481, 32.363712
5339, 11.176584, -218.120987, 29.123283
5340, -2.257910, -85.854011, 34.228035
5341, -5.011181, -83.500923, 32.917965
5342, -3.971588, -81.197784, 34.678005
5343, 1.121891, -126.448235, 31.795439
5344, -10.658915, -18.892878, -4.888861
5345, -12.006014, -16.939795, -2.429225
5346, -13.051309, -15.689281, -6.519427
5347, -10.502945, -17.063856, -7.241536
5348, 2.032757, -357.300568, 26.760185
5349, -0.599990, -354.061188, 26.911945
5350, -3.721514, -394.535767, 20.783630
5351, -1.821633, -395.940491, 23.205801
5352, -0.767131, -392.415436, 20.989029
5353, -1.652384, -397.089081, 20.289587
5354, 2.247955, -138.189194, 31.046345
5355, -13.136241, -46.277931, 73.213928
5356, 12.313150, -377.394531, -5.075511
5357, 14.523987, -374.370422, -3.842550
5358, 15.514695, -379.366943, -3.684963
5359, 0.646296, -388.781799, 23.391489
5360, -2.628931, -388.481323, 23.470440
5361, 0.024330, -385.097076, 20.745048
5362, 0.102130, -385.556549, 24.049101
5363, -1.685464, -459.444122, -15.710552
5364, -1.244389, -454.664856, -15.384654
5365, 0.214215, -456.814240, -16.813080
5366, -0.081684, -457.619568, -13.921462
5367, -8.350134, -43.778641, 72.475365
5368, -6.210268, -46.760479, 70.802605
5369, -26.470995, -26.284010, 60.923771
5370, -28.182985, -25.656632, 57.376446
5371, 11.710158, -426.333984, -3.925774
5372, 13.562663, -425.340912, -6.580822
5373, 15.698052, -425.370728, -3.952548
5374, 13.122179, -423.349609, -4.018731
5375, -12.786190, -9.697311, 59.471176
5376, -15.692248, -9.075681, 60.938847
5377, -13.200670, -9.410653, 64.369843
5378, -12.531463, -11.607827, 61.649223
5379, 2.622279, -454.936890, -17.972256
5380, 2.899306, -458.039154, -18.249731
5381, 5.941724, -458.154053, -17.537588
5382, 6.428591, -455.981720, -19.917996
5383, -30.182228, -62.555103, 30.785812
5384, -28.067486, -66.645561, 28.992260
5385, -30.140421, -67.312714, 30.952229
5386, -28.498663, -63.638378, 33.373417
5387, -4.277498, -279.914093, 19.415505
5388, -0.975688, -283.384705, 17.748657
5389, -0.468296, -279.878632, 16.836069
5390, -3.569597, -280.682770, 16.347862
5391, -5.967069, -290.523407, 16.464212
5392, -4.935122, -286.826721, 15.379441
5393, -8.177660, -287.775848, 17.499207
5394, -7.554321, -288.458191, 14.394669
5395, -3.278307, -277.950653, 14.629186
5396, -4.658631, -279.745789, 11.751129
5397, -6.643733, -278.408112, 13.461826
5398, -9.077210, -460.156006, -37.394280
5399, -11.371458, -462.970825, -38.385311
5400, -12.811503, -462.376953, -35.810364
5401, -9.552547, -462.392883, -34.900021
5402, 10.500021, -400.179199, -11.135893
5403, 13.985110, -402.594818, -11.378133
5404, 10.559809, -403.821533, -13.249498
5405, -14.200442, -37.196045, 46.034473
5406, -15.850683, -33.931152, 46.131729
5407, -14.986780, -36.940769, 50.365566
5408, -16.892910, -34.441647, 49.256229
5409, -12.521161, -211.389496, 26.499888
5410, -3.158688, -10.507900, 62.756619
5411, -7.385429, -20.618866, -12.395002
5412, -2.212744, -37.781895, 63.008343
5413, -1.707350, -40.740189, 63.965996
5414, 0.279996, -38.567352, 62.253982
5415, -2.403444, -40.045052, 59.830269
5416, -20.316137, -52.977554, 22.347935
5417, -21.238733, -50.862118, 26.015219
5418, -19.659271, -49.957237, 22.692984
5419, -2.622413, 14.837430, -1.222424
5420, 0.954649, -460.776367, -23.518017
5421, -0.457202, -462.635559, -27.142870
5422, 2.525651, -463.732178, -25.946907
5423, 2.258267, -461.262726, -27.835381
5424, 16.108515, -457.763123, 14.530224
5425, 20.010851, -456.865875, 16.721317
5426, 18.905468, -455.225830, 14.308197
5427, 19.412790, -459.152985, 14.534064
5428, -4.247476, -75.158829, 37.537636
5429, -1.535020, -77.509087, 37.612312
5430, -0.623204, -74.264397, 38.848084
5431, -1.551448, -74.362274, 35.509834
5432, -2.047467, -418.558868, 13.281652
5433, -3.207337, -421.045776, 12.196244
5434, -3.432256, -420.797729, 15.127748
5435, -0.484836, -420.656952, 14.709374
5436, -9.366703, -470.224182, -12.527355
5437, 10.628814, -349.158936, 20.464828
5438, 13.847826, -349.973541, 18.236349
5439, 14.595792, -348.127869, 21.703772
5440, 12.024116, -345.717041, 20.531244
5441, 19.929413, -408.245209, 15.979755
5442, 20.127871, -408.430908, 18.978056
5443, 3.043746, -187.404984, 41.937218
5444, 4.300200, -184.194427, 41.701664
5445, -16.501587, -456.133759, -13.065382
5446, -18.360922, -460.560242, -14.283532
5447, -15.287277, -457.637695, -15.848162
5448, -18.567684, -456.115967, -16.882788
5449, 12.374902, -18.975300, 2.992798
5450, 14.674319, -16.748917, 3.952034
5451, 16.809250, -473.644440, 6.348526
5452, 20.669624, -472.031158, 7.236826
5453, 19.190586, -469.332825, 5.289090
5454, 18.477348, -472.196777, 4.007827
5455, 28.593828, -452.462372, -7.688571
5456, 11.958381, -398.131439, 8.463938
5457, 10.033455, -398.579590, 11.540028
5458, 7.384212, -398.738678, 8.432286
5459, 9.505462, -394.343658, 8.884748
5460, 2.363969, -232.041992, 37.672936
5461, 3.314691, -228.024261, 38.876442
5462, -0.882230, -229.399872, 39.000160
5463, 2.518610, -429.900909, -20.088148
5464, 1.109413, -431.458771, -17.490858
5465, 0.951726, -428.123077, -17.392935
5466, 3.977905, -428.795319, -17.579506
5467, -10.176701, -159.138428, 47.498024
5468, -7.035971, -155.708923, 48.254562
5469, -11.262822, -156.370651, 47.718376
5470, 7.771204, -419.338593, -17.925551
5471, 11.698697, -419.282684, -17.249914
5472, -0.002778, -475.883453, 18.147743
5473, 0.334492, -478.761505, 19.915463
5474, 1.204691, -475.128906, 22.803207
5475, 4.258403, -477.155121, 19.038702
5476, -5.968409, -40.193375, 35.269268
5477, -7.297283, -39.721004, 39.844776
5478, -6.121386, -42.557835, 38.209286
5479, -9.017924, -41.820080, 37.021572
5480, -1.888541, -6.139924, 1.292859
5481, -5.073401, -5.515024, -2.400062
5482, -2.047947, -3.135843, 0.074608
5483, -5.075354, -3.725398, 0.501945
5484, 10.519330, -475.370056, -6.809779
5485, 9.151439, -475.135559, -2.589345
5486, -7.982004, -457.650818, 11.846484
5487, -10.190730, -455.413940, 12.150899
5488, -9.881762, -455.406433, 9.008148
5489, -7.955520, -453.296356, 9.097979
5490, -3.210328, -458.418243, 28.774664
5491, -3.342480, -461.440826, 29.721968
5492, -1.253585, -462.258667, 27.678352
5493, -3.531439, -461.221252, 26.191187
5494, -3.513092, -177.795929, 39.944439
5495, -4.856652, -179.919022, 35.873814
5496, -7.303488, -180.232925, 39.372906
5497, -5.374546, -181.944504, 38.036812
5498, -21.268210, -81.597031, 57.056530
5499, -7.288767, -194.288071, 26.020330
5500, -4.563130, -192.706436, 27.052334
5501, -2.630783, -195.004745, 25.644823
5502, -5.042766, -196.729767, 28.777409
5503, -12.794750, -65.001839, 28.371119
5504, -11.149443, -61.738777, 25.584133
5505, -13.718620, -61.369064, 28.836435
5506, -14.072187, -62.835724, 26.111467
5507, -13.771488, -137.928970, 34.487183
5508, -13.380510, -140.976959, 34.390587
5509, -11.538956, -139.082993, 37.180462
5510, -9.458118, -139.316345, 32.101475
5511, -12.774962, -455.698242, -19.234804
5512, -13.500732, -452.605042, -21.575378
5513, -17.021446, -453.836517, -19.444019
5514, -16.171505, -455.305054, -22.213707
5515, 2.320711, -17.875418, 32.355484
5516, 0.657299, -21.233822, 33.542610
5517, -1.290671, -19.679483, 30.872362
5518, -0.546765, -17.361597, 32.477081
5519, 0.336200, -0.076829, 17.796076
5520, -2.429794, -0.062298, 16.320911
5521, 0.028683, -3.656671, 15.444753
5522, 0.031161, -0.809038, 15.029937
5523, -27.574905, -70.330292, 40.772316
5524, 0.533328, -334.929993, 28.165051
5525, -9.746407, -459.634399, -8.410826
5526, -10.916186, -457.052704, -8.900147
5527, 10.196032, -338.942963, 10.006503
5528, 8.163665, -337.972412, 8.124446
5529, 8.702929, -335.088959, 8.237346
5530, 8.498960, -336.642700, 10.736424
5531, -8.057494, -484.254578, -22.591768
5532, -3.068567, -483.626434, -22.984676
5533, -4.627058, -484.433929, -19.535971
5534, 9.261806, -296.073334, 30.489077
5535, -2.105089, -37.948120, 47.464722
5536, -3.473550, -40.865173, 49.444355
5537, -4.510363, -37.424233, 50.621555
5538, -0.429770, -39.280743, 49.447201
5539, -1.623825, -365.837982, 2.407171
5540, -0.161013, -367.113403, 4.726576
5541, -2.820893, -366.304016, 5.917550
5542, -0.538809, -364.190399, 5.738033
5543, -4.111150, -60.694706, 50.909096
5544, -3.587878, -38.207344, 31.801611
5545, -0.106271, -38.842335, 30.138534
5546, -1.869780, -40.198586, 27.906059
5547, -1.695263, -40.565567, 32.850948
5548, -10.302815, -465.759399, -38.756245
5549, -8.819680, -465.670288, -36.110546
5550, -12.562745, -465.473633, -36.526871
5551, 0.974773, -257.893005, 36.083027
5552, 4.618453, -258.245117, 36.584862
5553, 7.502481, -282.975739, 9.892956
5554, -0.253154, -85.368889, 38.865795
5555, -12.812630, -145.298889, 48.443119
5556, -14.110187, -140.744354, 49.632656
5557, 7.136493, -292.199890, 11.924373
5558, 6.521302, -289.306519, 11.604680
5559, 5.071871, -289.843292, 14.146459
5560, 3.671280, -289.037537, 11.776887
5561, 12.212250, -478.247345, 32.339416
5562, 10.471986, -480.614258, 32.619511
5563, -11.554291, -124.090332, 52.109177
5564, -15.834534, -122.485710, 51.860512
5565, -7.265832, -12.328139, -16.789686
5566, -7.771293, -16.505249, -15.497710
5567, -10.612509, -14.965307, -15.556369
5568, -22.337343, -51.184067, 65.065521
5569, -20.108293, -51.134014, 68.504807
5570, -16.466534, -17.974064, -1.529206
5571, -17.517857, -14.888501, 0.091405
5572, -14.117353, -14.567110, -1.167727
5573, -14.328409, -17.182962, 0.988879
5574, -17.039806, -17.762440, -5.324669
5575, -17.195383, -16.905712, -8.348393
5576, -28.673178, -71.262825, 34.931995
5577, -29.655430, -66.562897, 34.274170
5578, -9.589188, -242.472046, 18.612928
5579, -10.909468, -240.762680, 21.124573
5580, -8.726869, -239.642456, 17.029963
5581, -23.799418, -464.503998, 34.044510
5582, 17.518391, -447.750763, 9.787611
5583, 14.456622, -448.601746, 10.648412
5584, 16.003695, -449.392944, 7.152820
5585, 15.766723, -445.795471, 8.297489
5586, 8.358092, -290.456848, 32.463520
5587, -12.625222, -55.212475, 63.135998
5588, -13.200638, -54.294311, 60.412548
5589, -11.192779, -51.205463, 63.326675
5590, -13.587462, -52.656757, 64.235123
5591, 18.182577, -363.885864, 14.753045
5592, -1.592787, -278.507568, 10.977805
5593, -8.291518, -112.867188, 34.097946
5594, -10.814737, -112.231865, 35.726830
5595, -7.752276, -109.377998, 36.583756
5596, -6.627070, -112.390907, 36.818173
5597, -0.140299, -36.168640, 64.050056
5598, -2.209395, -33.958843, 66.130898
5599, -15.340692, -78.163078, 58.701034
5600, -12.619452, -78.961411, 58.386185
5601, -3.952370, -461.772858, -15.675576
5602, -6.486347, -462.306732, -18.636196
5603, -8.182961, -463.593231, -15.329175
5604, -5.488997, -465.993347, -15.632529
5605, -1.464954, -431.721771, -2.405118
5606, -0.919852, -431.539398, -6.513612
5607, 0.599823, -434.510468, -6.388369
5608, 1.502632, -433.930939, -2.823873
5609, 22.556101, -456.486572, -28.411587
5610, 19.706392, -398.059418, 16.940811
5611, 18.983725, -397.905548, 19.851635
5612, 32.348053, -462.780457, 21.361734
5613, 33.176109, -459.720764, 19.103979
5614, 28.355907, -460.998444, 19.431608
5615, 30.486576, -461.595184, 17.228195
5616, 20.893560, -451.180542, -22.000586
5617, 17.515087, -452.135559, -22.786966
5618, 16.892073, -450.364227, -19.656794
5619, 19.503304, -452.252106, -19.270775
5620, 7.903111, -480.868927, 21.640602
5621, 7.755925, -477.381409, 19.786694
5622, 5.555302, -481.439667, 19.182527
5623, 9.893847, -480.973969, 19.340561
5624, -15.632573, -16.552570, 21.633314
5625, 3.877260, -453.077759, 37.102165
5626, 4.464036, -450.196533, 36.213661
5627, 11.881561, -351.530579, -0.693092
5628, 12.129728, -354.422394, -1.072963
5629, 10.112538, -354.441589, -3.193532
5630, 8.956264, -351.471527, -0.232541
5631, -27.708641, -56.420692, 27.880425
5632, -25.515070, -54.708195, 26.422770
5633, -25.985655, -58.975273, 26.251040
5634, -18.272219, -472.606323, 16.420630
5635, -19.096546, -470.769409, 14.321177
5636, -14.579052, -470.415924, 15.489862
5637, -16.418163, -468.245514, 16.731752
5638, -15.647440, -29.530966, 21.917450
5639, 8.248094, -392.165588, -11.586421
5640, -0.577335, -80.620697, 39.124600
5641, -19.670433, -46.407082, 32.016853
5642, -21.081882, -45.971764, 36.833828
5643, -20.784399, -43.574226, 33.975483
5644, -18.873804, -43.832691, 36.407696
5645, 6.535453, -173.626801, 38.683723
5646, 5.414701, -173.656097, 41.505527
5647, -24.855394, -82.686020, 52.199410
5648, 10.342982, -18.251183, 0.677791
5649, -22.882101, -50.740685, 45.082939
5650, -20.099333, -51.066235, 46.894875
5651, -22.389666, -46.853512, 44.596539
5652, -19.311220, -48.332207, 43.686657
5653, -2.530930, -82.958870, 36.753220
5654, -5.626171, -191.356750, 42.827938
5655, -0.631095, -26.545847, 65.382690
5656, -11.177031, -21.999960, -1.720710
5657, -2.764777, -219.435623, 15.890170
5658, -7.409814, -217.314301, 16.204239
5659, -4.830403, -215.230209, 16.032534
5660, 6.349507, -207.369446, 33.896099
5661, 8.463202, -205.249161, 36.266975
5662, 9.309215, -204.537704, 33.273350
5663, 9.123347, -208.945663, 33.931969
5664, -24.284666, -85.398788, 53.660313
5665, -0.167653, -109.555901, 36.919876
5666, -2.291615, -109.045464, 34.247166
5667, -0.132576, -107.172188, 35.298409
5668, -3.484007, -109.463722, 37.791939
5669, 5.104315, -473.422089, 22.693968
5670, 7.302160, -475.123779, 21.657711
5671, 3.886556, -472.946930, 19.607988
5672, 4.526792, -476.275452, 21.910208
5673, 1.138073, -331.236145, 25.670971
5674, 0.489412, -331.095917, 22.560844
5675, -2.019310, -330.634338, 24.459766
5676, 0.152508, -333.979706, 24.745674
5677, -0.709107, -17.854122, -13.750415
5678, -3.449576, -15.864657, -12.248900
5679, -0.996937, -16.159998, -9.488398
5680, -1.801757, -18.352428, -11.148794
5681, -7.846705, -130.916260, 51.204529
5682, -3.704405, -129.357361, 49.273541
5683, -15.119200, -150.901245, 28.427177
5684, -5.237773, -139.134186, 48.640335
5685, -6.509382, -141.861572, 46.578629
5686, -3.699204, -141.732086, 47.631615
5687, -5.629910, -138.299927, 45.009479
5688, 12.137295, -332.806885, 25.724947
5689, 8.845830, -336.571228, 27.065315
5690, 10.539072, -335.597015, 24.359219
5691, -22.206030, -467.133850, 32.195732
5692, -25.037891, -466.820618, 31.156923
5693, -24.396383, -463.918549, 30.555559
5694, -2.570215, -275.612976, 31.521986
5695, -4.063695, -279.268921, 30.381411
5696, 3.413361, -457.343231, -24.700865
5697, -1.178999, -458.672638, -24.215126
5698, 0.884428, -457.845764, -26.448147
5699, -10.846434, -87.447411, 55.169750
5700, -11.975489, -89.765533, 53.358532
5701, -13.409429, -87.642235, 51.524197
5702, -12.838076, -85.131043, 53.717362
5703, 13.459584, -476.571045, -10.404488
5704, 15.287087, -475.951324, -13.558175
5705, -9.606977, -190.051956, 19.867416
5706, -2.648764, -370.812927, 4.592438
5707, 4.691622, -473.278809, 1.226275
5708, 3.922605, -474.494354, 4.950411
5709, 2.177566, -472.302765, 4.604803
5710, 5.370226, -471.324341, 3.932683
5711, -6.671668, -303.884521, 24.055429
5712, -3.594719, -305.113037, 24.190294
5713, -3.141523, -300.311127, 23.416733
5714, -5.113624, -304.715088, 21.707409
5715, 4.711454, -12.195798, 15.853608
5716, 5.519331, -11.532828, 12.692263
5717, 1.546237, -12.365930, 15.921620
5718, 3.552231, -14.903846, 14.678560
5719, 0.739988, -325.160706, 29.221218
5720, 3.130430, -323.751740, 27.662514
5721, 0.660280, -39.505127, 52.144131
5722, -3.432345, -39.804932, 53.142029
5723, -1.108308, -42.163765, 54.630909
5724, -2.299193, -42.757526, 51.730152
5725, -13.996093, -108.139687, 40.726593
5726, -15.897893, -110.728554, 41.472462
5727, -10.842918, -111.136742, 41.657558
5728, -11.988514, -109.949776, 38.728676
5729, -0.251392, -67.930313, 41.110767
5730, -0.567413, -69.599983, 43.596512
5731, -2.726519, -70.024483, 41.213291
5732, 2.011017, -19.810041, 62.418140
5733, 5.071325, -188.990784, 28.337839
5734, 5.067084, -190.366989, 24.489206
5735, 5.001516, -192.446945, 27.916439
5736, 12.567745, -447.305634, 22.967556
5737, 13.678051, -449.350708, 21.048502
5738, 12.633782, -447.282684, 19.115944
5739, 10.709516, -449.070557, 21.402817
5740, 27.375465, -444.340363, -1.530590
5741, 25.895680, -447.278809, -4.283168
5742, 26.114191, -444.286774, -4.796196
5743, 23.109249, -445.815094, -2.465172
5744, 13.014702, -411.365631, 24.134836
5745, 2.238390, -291.435120, 12.429433
5746, -2.309449, -292.854645, 13.051990
5747, -1.017696, -291.309448, 10.728612
5748, -0.454256, -290.387207, 13.690249
5749, -22.356417, -19.783623, 67.508820
5750, -23.943155, -18.984751, 65.157318
5751, -1.172927, -46.367844, 29.776342
5752, -1.996430, -48.429905, 27.066496
5753, -2.749979, -45.079727, 26.372179
5754, -4.274530, -46.760857, 28.753389
5755, 1.662675, -409.782593, -11.660495
5756, 2.853782, -407.371368, -12.437557
5757, 8.283707, -208.359146, 36.954029
5758, 9.670370, 7.997416, 4.041275
5759, 8.318059, 8.348683, 7.380875
5760, 5.968509, 9.669375, 4.964196
5761, 7.224449, 11.773361, 5.908443
5762, 30.792355, -450.880798, 12.649228
5763, 32.931694, -451.744110, 14.392447
5764, -5.573773, -468.621979, 25.745134
5765, -9.169150, -470.531281, 26.264053
5766, -9.065301, -467.568512, 22.497028
5767, -9.456668, -467.102417, 25.839085
5768, 0.376970, -409.948639, -7.446856
5769, 1.305269, -406.896057, -9.870110
5770, 4.010103, -408.013397, -8.760106
5771, -3.836344, -282.269958, 30.247864
5772, 2.887889, -258.021576, 33.536026
5773, 4.214519, -255.347366, 36.114853
5774, 1.547776, -255.265671, 34.385944
5775, 15.971586, 3.622586, -0.854863
5776, 16.043302, 6.541480, 0.720301
5777, 4.615886, -177.334396, 39.709831
5778, 3.710799, -174.877762, 36.014397
5779, 5.952238, -178.262161, 36.447975
5780, 7.321680, -177.085510, 38.710999
5781, -0.689252, -441.904755, -20.525843
5782, -1.456796, -445.097504, -21.110298
5783, 1.688913, -441.904419, -23.322931
5784, -2.801707, -442.786346, -22.452564
5785, 3.634708, -475.748932, 10.079894
5786, 4.836742, -478.233826, 11.493310
5787, 1.616570, -210.666794, 37.190868
5788, 0.610872, -212.112244, 41.032692
5789, 0.012209, -208.696609, 40.611092
5790, 2.718740, -209.941422, 41.151493
5791, -24.179712, -462.155182, -15.673030
5792, -20.323624, -461.288574, -17.034950
5793, -21.673985, -463.988892, -14.404692
5794, -21.696907, -460.491943, -14.093825
5795, 8.967658, -346.973999, 7.835421
5796, 13.289296, -345.272583, 9.644176
5797, 11.998323, -347.266663, 4.626232
5798, 15.402688, -479.846863, 20.990210
5799, -2.163949, -31.572697, 12.915173
5800, -3.617754, -33.482746, 17.088287
5801, -6.127904, -31.461327, 14.789048
5802, -2.185077, -29.246218, 15.135215
5803, 7.811181, -360.853455, 10.766390
5804, 4.956293, -362.334412, 7.538105
5805, 8.207804, -363.056305, 6.816889
5806, 7.819562, -360.127533, 7.753592
5807, -14.583907, -167.195541, 27.434439
5808, -14.516822, -171.730637, 27.540564
5809, -15.916018, -166.974014, 30.752520
5810, -18.596331, -15.664537, 12.928352
5811, -5.768647, -38.529720, 70.092979
5812, -4.699701, -33.290672, 68.747169
5813, -1.683377, -328.128876, 26.785330
5814, -0.489032, -330.514038, 27.998213
5815, -8.339085, -482.451691, -27.679121
5816, -11.164263, -484.160889, -30.532223
5817, -8.773643, -485.486572, -26.510859
5818, -8.324855, -485.180237, -29.976797
5819, 12.733993, -421.479706, 16.593082
5820, 12.798154, -421.211578, 19.491161
5821, 14.215922, -423.753876, 19.462790
5822, 10.518917, -424.285767, 17.182638
5823, -6.269040, -332.526428, 16.286491
5824, -6.903427, -331.264618, 20.243149
5825, -5.173187, -330.490540, 18.043716
5826, 6.188517, -298.879639, 24.455591
5827, 10.069292, -301.638184, 24.301096
5828, 11.060704, -298.338593, 25.735157
5829, 8.998193, -297.780304, 22.040663
5830, -2.983958, -13.707314, 31.796299
5831, -3.006626, -10.948675, 30.476679
5832, -0.782822, -21.379501, 67.414208
5833, 1.166533, -17.254578, 65.272537
5834, -0.969717, -18.224966, 67.389625
5835, 11.598620, -232.741806, 30.154583
5836, 8.641447, -232.724670, 31.208496
5837, 9.177040, -230.039047, 33.760407
5838, 10.379420, -232.604080, 34.931507
5839, -11.139776, -206.846420, 21.611149
5840, -22.845024, -454.967285, -17.863152
5841, -24.463682, -459.459106, -17.913139
5842, -9.059698, -34.050873, 14.949928
5843, -8.298628, -37.545032, 14.942260
5844, -11.996505, -36.131027, 14.948399
5845, -10.927057, -34.529461, 17.575768
5846, 19.441374, -418.674347, 23.504044
5847, 17.832293, -416.104584, 22.721712
5848, 5.054975, -448.025818, 11.753539
5849, 7.721539, -451.394440, 9.192911
5850, 8.886912, -447.576263, 7.837330
5851, 4.780180, -449.891479, 9.047098
5852, 1.809168, -101.472504, 41.309570
5853, -3.456619, -300.264557, 20.522160
5854, -0.504959, -302.202759, 19.709394
5855, 0.946056, -300.228455, 22.379251
5856, -0.757075, -298.259521, 19.909212
5857, 4.641366, -180.184723, 41.982040
5858, 6.475500, -180.049683, 39.207317
5859, 3.111334, -444.542938, -19.990318
5860, 1.282391, -442.509552, -17.247045
5861, 0.714353, -439.918915, -18.715292
5862, 8.230784, -200.451492, 37.638740
5863, 6.600910, -203.313965, 38.467979
5864, -7.076036, -104.382683, 32.824352
5865, -6.219141, -106.357765, 30.077789
5866, -5.916569, -108.569221, 32.760368
5867, -3.812953, -106.379646, 32.594189
5868, -20.987778, -461.714142, 16.664801
5869, -24.942413, -460.383667, 16.302919
5870, -25.054186, -463.799591, 16.323320
5871, -24.397577, -462.124390, 14.071961
5872, -22.502039, -78.859428, 56.379177
5873, -24.900059, -76.984116, 56.278183
5874, -8.847771, -87.876587, 28.184292
5875, -7.256993, -91.847672, 28.736660
5876, -11.087947, -91.817169, 28.325071
5877, -8.781990, -89.834503, 30.760077
5878, -24.883331, -55.240635, 59.628933
5879, 2.322541, -312.139557, 27.673540
5880, 0.316859, -313.506409, 26.072115
5881, 2.921717, -313.923645, 24.849022
5882, 2.208614, -311.000153, 24.499653
5883, -2.396870, -437.221130, 25.026474
5884, -0.409100, -439.976135, 26.665400
5885, -0.541454, -437.129333, 29.135651
5886, 0.373376, -437.078125, 26.246935
5887, -9.343823, 2.526845, 11.023842
5888, -11.782188, 0.779073, 11.806652
5889, -10.864268, 3.234960, 13.521235
5890, -7.840477, 0.303924, 12.304858
5891, 13.357241, -315.639038, 11.920836
5892, 13.571122, -312.311340, 9.058125
5893, -8.209758, -55.562180, 33.714359
5894, -6.958215, -59.796745, 33.320126
5895, -8.137169, -56.609573, 29.168629
5896, -10.565746, -56.017738, 31.387632
5897, -4.690461, -153.264633, 47.843308
5898, -10.139381, -108.929192, 49.084728
5899, -8.825550, -105.889198, 49.873791
5900, -7.871414, -107.390442, 52.776733
5901, -12.155230, -107.575836, 50.623398
5902, -5.679117, -228.924179, 15.200046
5903, -5.105420, -226.062286, 16.632111
5904, -3.437958, -224.427948, 14.592099
5905, -4.652939, -30.349916, 70.909142
5906, -8.096790, -29.748308, 70.701134
5907, -24.144478, -35.800869, 60.443573
5908, -22.982679, -37.629318, 56.704815
5909, -21.368341, -35.171658, 59.305424
5910, -23.774775, -33.903397, 58.265698
5911, 7.285654, -352.106628, 26.268898
5912, 4.966640, -352.246582, 23.396378
5913, 3.414432, -353.474182, 26.516129
5914, 6.053452, -354.686493, 26.921366
5915, -8.694158, -9.547068, -17.844770
5916, -11.387743, -6.916619, -15.443994
5917, -11.705382, -10.031747, -14.357528
5918, -13.534862, -8.642106, -15.963539
5919, -15.697339, -166.427658, 37.962429
5920, -17.452230, -167.519730, 34.852577
5921, -17.091948, -164.593628, 34.189377
5922, -18.111807, -164.746429, 37.082073
5923, -11.909374, -109.380058, 35.417011
5924, -7.882117, -466.733002, 34.519291
5925, -8.074658, -469.836731, 35.880886
5926, -9.251962, -470.309082, 31.067694
5927, -10.797339, -468.083893, 35.258835
5928, -15.811255, -141.359879, 32.548775
5929, -13.623689, -144.274658, 31.501850
5930, -14.024754, -139.851395, 29.816668
5931, -17.496103, -142.472916, 30.285074
5932, -15.547162, -57.346603, 45.507542
5933, -18.052925, -54.479675, 44.929825
5934, -17.094715, -55.850098, 47.485199
5935, -17.743311, -56.874500, 44.539108
5936, -10.089928, -16.970532, 54.776276
5937, -13.759657, -16.726933, 54.954678
5938, -9.636353, -14.271781, 56.022106
5939, 2.321593, -31.578154, 37.856724
5940, 2.172466, -29.568287, 34.439068
5941, -0.369961, -28.363239, 36.659111
5942, 0.033559, -31.295191, 35.819908
5943, -14.019497, -6.142157, 14.261848
5944, -12.408619, -9.061462, 14.748737
5945, -12.920819, -7.851805, 18.292900
5946, -11.212331, -5.928421, 16.017822
5947, 13.870191, -304.219086, 20.523377
5948, 8.828006, -305.143066, 21.539633
5949, 10.667485, -308.029755, 22.269722
5950, 12.625993, -308.235321, 19.277704
5951, -2.976124, -190.411774, 19.662756
5952, -5.337627, -194.009445, 18.382975
5953, -7.366813, -191.940811, 18.172075
5954, 14.039954, -425.754669, 24.120886
5955, 14.598259, -430.170319, 23.811861
5956, 11.180311, -428.824463, 23.381355
5957, 14.932517, -427.653076, 26.495390
5958, -1.190975, -45.728809, 34.477974
5959, -6.081309, -451.070618, 5.250652
5960, -8.181688, -454.362671, 6.455522
5961, -6.191397, -90.384270, 52.976818
5962, -5.516129, -87.323608, 53.131302
5963, -8.934132, -89.025436, 53.338734
5964, 6.350110, -481.717560, 32.974750
5965, 17.819948, -1.610900, -4.843337
5966, 3.032541, -35.613236, 53.080536
5967, 4.805660, -33.260036, 53.901794
5968, -18.719601, -118.608162, 46.125736
5969, -18.833002, -115.272621, 45.760117
5970, -19.783945, -117.045784, 43.071945
5971, -17.171621, -116.601242, 41.376648
5972, 8.124267, -273.445892, 30.899450
5973, 10.400012, -276.414886, 31.879244
5974, 7.057700, -275.804169, 33.826355
5975, 9.313467, -273.724670, 33.669727
5976, -17.639942, -457.332794, 12.319601
5977, -20.900646, -466.952454, -13.861865
5978, -19.002876, -469.081787, -13.736053
5979, -0.103760, -164.154251, 22.978159
5980, 26.720856, -444.966583, 1.851243
5981, 24.983574, -447.827759, -0.822945
5982, 24.500591, -443.361572, -0.093737
5983, -12.711527, -52.500523, 58.146549
5984, -8.647239, -52.626858, 58.437645
5985, -11.829510, -53.513786, 54.586670
5986, -10.128511, -56.750340, 58.054314
5987, -1.286229, -373.878693, 5.900174
5988, -17.293396, -13.244018, 61.020977
5989, -14.750925, -15.797013, 60.224560
5990, -15.263416, -11.911885, 62.599480
5991, -14.507793, -12.883577, 60.010044
5992, -3.749851, -282.851746, 12.780365
5993, 15.429240, -396.487457, 21.267351
5994, 13.165046, -399.845642, 23.070009
5995, 17.037262, -398.594391, 22.526503
5996, 3.874982, -121.186470, 37.569485
5997, 1.978417, -119.555954, 41.419685
5998, -20.842255, -85.806885, 29.810360
5999, -19.334789, -83.045792, 28.792599
6000, 2.457985, -351.854736, -1.279600
6001, 6.244297, -351.132080, 0.499322
6002, 4.886573, -354.147491, -0.811359
6003, 2.738282, -353.557251, 1.078655
6004, 11.851618, -269.235626, 14.043402
6005, -25.368557, -74.195473, 53.746090
6006, -25.011652, -71.996078, 56.157528
6007, -26.637486, -71.544754, 51.124550
6008, -23.758516, -69.373634, 54.744267
6009, 3.997146, -474.846466, -7.617992
6010, 0.815634, -471.709259, -6.356115
6011, -9.358712, -479.301453, -34.986748
6012, -5.823835, -479.026886, -33.770298
6013, -9.852811, -479.115723, -31.665621
6014, -8.117895, -476.486847, -31.977959
6015, -3.324243, -20.266426, -12.641874
6016, -15.666256, -181.514786, 37.983490
6017, -3.096390, -264.190308, 11.856072
6018, 12.578704, -334.009735, 12.701716
6019, 14.395741, -336.162933, 11.325344
6020, 16.182085, -333.682678, 12.025556
6021, 14.327907, -333.659668, 9.653763
6022, -2.328601, -466.207336, 7.770500
6023, -0.236369, -464.161530, 11.215066
6024, -3.012061, -466.682678, 11.006141
6025, -2.107968, -462.056580, 10.463079
6026, 24.487297, -469.597351, 28.521442
6027, 25.187073, -473.707825, 27.569202
6028, 27.880692, -471.869873, 26.892683
6029, 24.045286, -471.289032, 25.893179
6030, 6.569281, -414.874420, 25.323032
6031, -5.281958, -308.058746, 13.884119
6032, -4.749823, -304.881439, 15.135696
6033, -7.812733, -308.118683, 16.003471
6034, -7.502023, -305.604431, 14.601786
6035, 6.346316, -214.712509, 38.539753
6036, -4.402116, -128.524475, 35.512646
6037, -6.325110, -132.190552, 32.634323
6038, -8.125027, -128.142517, 34.335053
6039, -6.944298, -129.237167, 36.782589
6040, -12.630780, -33.630055, 27.769188
6041, -12.593080, -31.155787, 24.343863
6042, -8.370938, -33.365303, 26.013300
6043, -10.006514, -30.074463, 26.656683
6044, -7.002656, -209.151627, 17.332134
6045, -9.463420, -209.553772, 19.930071
6046, -6.777704, -211.937119, 19.654886
6047, -9.755055, -212.839066, 19.147295
6048, -3.294757, -100.251625, 31.537764
6049, -6.179287, -101.615623, 34.819084
6050, -4.508577, -103.142410, 31.520300
6051, -5.556373, -98.301689, 31.400713
6052, -7.785054, -262.549988, 15.637361
6053, -20.023619, -46.964787, 25.755156
6054, -19.718824, -49.070209, 27.798384
6055, -13.923783, -479.821350, 35.535503
6056, -17.641436, -478.473419, 34.749935
6057, -15.994555, -480.295807, 32.982910
6058, 0.358978, -286.363495, 28.663738
6059, 0.217408, -288.082031, 31.117214
6060, 0.237876, -285.397125, 32.453499
6061, 2.539490, -284.933136, 30.388844
6062, -1.677372, -44.136848, 60.897697
6063, -3.071625, -44.178768, 64.344940
6064, -6.039368, -259.196869, 14.546185
6065, -19.987736, -104.571884, 41.257061
6066, -19.468225, -103.033508, 44.769875
6067, -23.049295, -104.478638, 45.023857
6068, -23.359247, -104.517387, 41.644188
6069, 3.814917, -436.699951, 30.384314
6070, 1.741702, -439.413574, 30.252720
6071, -0.333209, -134.212479, 29.678955
6072, -4.531836, -183.580307, 19.960808
6073, -7.036070, -183.674957, 18.427015
6074, -8.127024, -183.626404, 22.724648
6075, -9.006439, -185.501755, 20.234787
6076, -20.268168, -133.389221, 37.605572
6077, -20.624992, -131.144531, 35.344601
6078, -1.426585, -456.706421, 39.387829
6079, 1.085473, -457.804688, 37.724274
6080, -2.861438, -456.225494, 36.622280
6081, -2.489335, -459.196381, 37.965015
6082, -23.372995, -61.984779, 47.503178
6083, -25.051586, -60.933140, 50.016441
6084, -27.713877, -59.807762, 47.598099
6085, -25.505941, -58.374088, 46.396812
6086, -10.187002, -443.966309, 27.319908
6087, -4.492585, -9.418633, 22.780628
6088, -6.882524, -7.988030, 21.423696
6089, -7.299805, -10.717261, 20.119699
6090, -4.470900, -11.725081, 20.755302
6091, 12.176904, -474.280151, -3.994902
6092, 11.068294, -474.791901, 0.402360
6093, 9.858714, -471.865814, -2.322228
6094, 13.662214, -461.614655, -35.543793
6095, 15.928495, -459.711548, -34.920960
6096, 15.814189, -463.175995, -33.456795
6097, -6.329496, -462.546722, -5.908599
6098, -6.967635, -464.866486, -7.432615
6099, -16.786797, -147.045883, 37.698749
6100, -15.503960, -144.393723, 34.769711
6101, -14.597735, -144.929199, 38.930550
6102, -17.621416, -143.013580, 36.865101
6103, 12.827730, -332.223328, 4.224408
6104, 12.532969, -328.299347, 4.832959
6105, 14.154260, -330.831635, 8.633990
6106, -16.397606, -97.672737, 29.973238
6107, -19.312592, -95.884392, 31.378750
6108, 9.452550, -284.917847, 10.723757
6109, 6.812023, -460.609283, -4.697469
6110, 6.834734, -457.398956, -5.613135
6111, 7.590950, -456.593018, -2.462728
6112, 5.088356, -458.818787, -1.215572
6113, 25.295668, -437.895233, 26.767595
6114, 22.309441, -439.421844, 29.502888
6115, -1.108822, -331.995270, 13.618878
6116, 1.692216, -329.666901, 13.093484
6117, -1.182291, -328.949158, 14.700444
6118, -2.375096, -329.734100, 11.997441
6119, 3.503884, -191.744797, 30.980833
6120, 0.707142, -189.449112, 28.493259
6121, 2.155814, -192.702515, 25.925722
6122, 2.886427, -189.850677, 26.477343
6123, 14.609175, -2.089085, 11.812646
6124, 10.484073, -2.437215, 12.558527
6125, 13.369071, 0.898925, 14.724965
6126, 14.324848, -2.845903, 15.147336
6127, -15.060741, -195.201355, 32.543095
6128, -14.546642, -192.146378, 35.689571
6129, -13.749456, -95.238777, 55.300812
6130, -14.370194, -98.573135, 55.437683
6131, -9.971670, -98.791031, 53.820690
6132, -13.086865, -96.697556, 51.875442
6133, -17.049883, -77.501656, 38.773186
6134, -14.597411, -78.912498, 40.286808
6135, -16.901537, -78.609108, 43.708549
6136, -14.853647, -75.170296, 40.337143
6137, -7.818335, -225.509201, 33.998283
6138, -6.841877, -224.760788, 36.767055
6139, -6.584258, -222.225494, 33.784706
6140, -4.043239, -223.575653, 36.417053
6141, -3.957794, -268.998901, 16.255945
6142, -0.910209, -267.567657, 17.171154
6143, 0.037432, -269.368591, 14.336880
6144, -1.537654, -271.094635, 16.544167
6145, -12.877214, -58.294266, 29.645418
6146, -11.859743, -54.400467, 27.208168
6147, -12.393049, -50.037468, 66.337090
6148, -14.514254, -46.691551, 65.033867
6149, -15.155126, -48.830803, 67.526482
6150, -15.166867, -50.182419, 64.456589
6151, -14.024496, -116.580284, 28.179258
6152, -15.568044, -116.346687, 32.564678
6153, -10.981945, -116.515091, 31.785137
6154, -12.485848, -119.013039, 30.011841
6155, 21.737911, -453.353699, 16.444670
6156, 18.919888, -452.249115, 15.170048
6157, 23.082899, -453.303192, 13.159902
6158, 21.276277, -450.221893, 13.153584
6159, 1.035341, -144.621780, 27.924810
6160, 1.411574, -148.606155, 27.263111
6161, -0.321569, -146.497528, 26.014851
6162, -10.635823, -120.925201, 32.701271
6163, -10.235473, -118.110001, 34.967106
6164, -9.453242, -119.558014, 30.199215
6165, -25.741732, -43.155159, 64.563644
6166, -22.485889, -41.244072, 64.685615
6167, -25.132679, -39.545643, 65.072319
6168, -24.019861, -39.763580, 62.280251
6169, 21.458115, -430.364136, -2.884976
6170, 21.676517, -433.684418, -1.340816
6171, 24.716770, -431.808807, -2.173659
6172, 23.532436, -434.208435, -3.824917
6173, 5.039183, -388.451019, 2.021787
6174, 4.591467, -385.838043, 0.090489
6175, 3.900975, -387.623901, -2.572313
6176, 6.796968, -388.082031, 0.020189
6177, 5.554565, 11.506277, 17.870819
6178, -4.034780, -460.515503, -3.257392
6179, -2.115803, -461.127716, -0.135098
6180, -4.015560, -457.560242, -2.582895
6181, -1.645833, -458.722168, -4.373256
6182, -25.627436, -69.773254, 35.939278
6183, -26.166279, -66.752235, 35.082764
6184, -21.579599, -68.243622, 33.572979
6185, -23.320118, -68.285149, 36.942669
6186, -14.195253, -61.846184, 34.876831
6187, -14.317415, -60.155533, 31.942915
6188, -17.638445, -60.823803, 32.017410
6189, -16.281692, -63.547707, 33.095509
6190, -0.163145, -15.853987, 30.011103
6191, 2.601030, -19.459890, 29.535175
6192, 2.462337, -16.386391, 28.497400
6193, -13.534749, -211.660889, 29.750194
6194, -11.759633, -214.489792, 30.559498
6195, -13.438355, -212.602386, 32.755367
6196, 7.072298, -334.488464, 18.881729
6197, 6.314296, -337.224274, 16.523163
6198, 4.238225, -333.760559, 17.220661
6199, 3.746536, -336.527344, 18.073471
6200, 6.935994, -367.273163, 26.393862
6201, 7.610514, -363.616150, 24.855372
6202, 4.854554, -364.388031, 23.145756
6203, 6.130515, -367.455994, 22.892233
6204, 18.422371, -398.583221, -5.416163
6205, 17.530333, -395.793793, -6.436895
6206, 19.221043, -396.397217, -2.583318
6207, 16.737333, -398.507935, -2.626933
6208, 9.119631, -366.454041, 23.973166
6209, 10.762206, -362.646271, 25.346079
6210, 12.132663, -362.823883, 22.056076
6211, 12.721425, -365.953003, 23.819485
6212, -0.078861, -24.888931, 60.794930
6213, 1.371373, -27.334730, 62.156094
6214, 0.651585, -23.077757, 64.249550
6215, -1.854245, -385.413330, 7.610280
6216, -2.984640, -384.083191, 5.227740
6217, -3.793823, -384.249817, 18.668909
6218, 29.100952, -440.142670, 11.366180
6219, 24.507811, -440.202179, 12.296824
6220, 27.201986, -442.493439, 12.865118
6221, 26.468840, -439.531403, 10.216388
6222, -19.830496, -15.358080, 7.106058
6223, -18.572102, -12.393240, 7.565616
6224, -21.610636, -12.900575, 7.457257
6225, -19.302437, -12.153891, 4.791117
6226, 0.813659, -168.661224, 23.614098
6227, -12.083199, -481.271881, -34.962776
6228, -16.269339, -481.927460, -33.682907
6229, -14.206803, -480.459747, -37.284638
6230, 3.724394, -370.084595, 14.555570
6231, 6.408648, -370.865387, 16.890610
6232, 3.412624, -367.720062, 16.922966
6233, 6.345758, -367.421387, 16.890055
6234, 14.877038, -6.087001, 14.165365
6235, 8.052426, -190.779175, 30.560314
6236, 8.688289, -192.102158, 35.330448
6237, 9.313857, -195.299377, 30.834005
6238, 6.135850, -194.026245, 32.309784
6239, -3.541227, -111.951706, 47.180931
6240, -5.612075, -108.225830, 45.256798
6241, -3.017798, -108.745850, 47.861408
6242, -6.440555, -108.426918, 48.706642
6243, 8.236229, -350.947266, 20.166853
6244, 5.243154, -350.135468, 19.812519
6245, 5.187886, -354.164368, 19.622208
6246, 7.468240, -350.617950, 17.285963
6247, -4.109532, -290.953217, 14.299414
6248, -21.318253, -126.374649, 39.200455
6249, -21.298176, -128.861572, 37.339325
6250, 2.279706, -8.111277, -17.786411
6251, 2.564088, -4.355588, -15.736099
6252, 1.379197, -7.837319, -14.412726
6253, 0.486365, -6.172479, -16.604500
6254, -7.619242, -283.671356, 15.564617
6255, -7.060936, -281.318298, 13.563321
6256, 29.527328, -468.365112, 17.185886
6257, 27.642592, -469.413940, 13.321394
6258, 30.218556, -466.613708, 14.159371
6259, -16.908211, -475.383636, 14.771113
6260, -14.403341, -477.395905, 16.469557
6261, -2.675571, -441.991974, 3.886367
6262, -7.634242, -458.771973, -5.955876
6263, 0.360731, -21.750265, -7.625905
6264, -12.493830, -38.392040, 72.535690
6265, -9.539869, -39.224060, 73.824631
6266, -10.058522, -36.619282, 76.144600
6267, -16.407148, -142.438705, 47.626461
6268, -0.703583, -436.019531, -25.584858
6269, 1.113263, -438.891327, -27.845983
6270, -6.566871, -123.682426, 36.599972
6271, -3.838621, -123.336540, 39.029194
6272, -6.142044, -120.719681, 40.012352
6273, -4.024054, -120.559174, 37.874474
6274, -2.632491, -439.019073, -12.953934
6275, -7.948991, -442.654083, 21.643728
6276, -6.535766, -445.989990, 20.321629
6277, -10.077148, -444.868896, 19.511484
6278, -9.025380, -446.171387, 22.032839
6279, -21.855453, -119.447418, 44.756794
6280, -4.530173, -357.981598, 18.395565
6281, -5.908878, -361.479279, 19.763613
6282, 13.343592, -397.584808, 18.115025
6283, 12.472914, -397.499664, 21.118948
6284, 15.986228, -399.029327, 19.332413
6285, 12.586819, -400.207489, 19.599373
6286, -9.157956, -472.663239, 34.345455
6287, -12.679975, -469.748230, 33.123734
6288, -12.389411, -472.724915, 34.347931
6289, -9.422985, -119.077721, 49.267456
6290, -8.536146, -122.772079, 46.315319
6291, -6.076745, -118.462288, 47.992065
6292, -7.920196, -118.283562, 45.364990
6293, -0.337059, -32.854195, 57.686722
6294, 0.715859, -35.355717, 55.995129
6295, 3.234457, -33.436966, 56.445236
6296, 0.883133, -33.432579, 53.568817
6297, -5.249157, -469.843445, 31.303326
6298, -7.573384, -467.254974, 31.087414
6299, -7.015390, -470.641235, 28.308554
6300, -4.886786, -468.597595, 28.633202
6301, 20.180571, -387.484131, 8.499988
6302, 18.054733, -384.695007, 8.153530
6303, 20.185814, -386.516815, 11.239127
6304, 17.018410, -388.339508, 9.212699
6305, 1.608501, -324.182465, 24.901209
6306, -1.487912, -325.605804, 24.461182
6307, 0.226782, -327.927063, 22.596355
6308, 1.569339, -324.183411, 20.318090
6309, -15.979320, -474.605438, -23.780668
6310, -16.427483, -470.975403, -23.294661
6311, -17.682306, -471.732758, -27.156818
6312, -14.618639, -473.102814, -26.527723
6313, -1.875249, -464.482025, 14.579476
6314, -3.526060, -460.919769, 12.844157
6315, -4.627626, -463.398315, 11.054913
6316, -1.488481, -187.592499, 19.972414
6317, -6.674469, -187.359573, 18.970455
6318, -4.369573, -186.614838, 21.163925
6319, 6.172100, -161.477203, 38.642551
6320, 3.990093, -163.868896, 42.783230
6321, 3.676571, -163.797241, 37.634407
6322, 2.932766, -161.432861, 40.297188
6323, -14.761449, -57.819870, 65.023903
6324, -17.893665, -60.448029, 64.318275
6325, 14.189818, -384.136566, -7.286345
6326, -26.463562, -49.453972, 55.065300
6327, -27.477249, -52.681938, 53.651543
6328, 12.054918, -240.827576, 27.018295
6329, 11.971505, -238.342194, 29.614805
6330, 20.581823, -429.154205, 26.961287
6331, 19.443472, -425.771393, 23.819117
6332, 20.448645, -428.874542, 23.462069
6333, 22.803396, -428.459381, 26.663324
6334, -2.467773, -53.448955, 48.865772
6335, -3.041402, -53.144230, 45.067650
6336, -1.201610, -50.845627, 47.794334
6337, 9.326904, -472.283295, -34.909740
6338, -24.636225, -68.977356, 46.184986
6339, -21.825119, -72.490379, 45.210136
6340, -20.373135, -69.795746, 46.335251
6341, -22.362265, -69.062546, 43.982307
6342, -16.424805, -121.377846, 47.643074
6343, -16.310297, -118.472992, 48.201122
6344, -16.358130, -119.405060, 51.011036
6345, -18.258278, -122.006271, 50.030014
6346, 2.382127, -274.673065, 33.471226
6347, 3.418728, -276.648682, 30.100044
6348, 3.972604, -273.718536, 29.042168
6349, 0.438509, -275.851288, 31.074501
6350, 19.102427, -372.852539, 8.337589
6351, 15.327499, -370.191559, 7.624242
6352, 17.788265, -370.284790, 9.970387
6353, 17.086245, -374.429291, 10.174993
6354, -1.264154, -45.760475, 51.422100
6355, -8.697371, -169.713333, 28.957405
6356, -6.108507, -170.137283, 31.057571
6357, -10.646214, -168.404495, 32.729958
6358, -8.103699, -166.449463, 32.621208
6359, 2.190947, -276.292175, 10.297423
6360, -1.881275, -274.325134, 11.082602
6361, 1.830461, -273.145325, 9.531355
6362, -0.086394, -276.326263, 11.989652
6363, 12.645245, -381.727783, -6.304442
6364, -12.672475, -193.564377, 33.738319
6365, -11.828795, -195.981018, 31.257133
6366, -9.898726, -193.640244, 31.004391
6367, -18.921806, -107.063126, 52.023800
6368, -20.893337, -109.176041, 49.998241
6369, 4.964697, -8.350257, -7.215565
6370, 2.560015, -8.048934, -11.306716
6371, 5.570647, -9.457214, -11.504648
6372, 5.250619, -6.657806, -9.942184
6373, -15.894098, -457.013916, -19.122206
6374, -15.894265, -455.081451, -17.002161
6375, 2.916382, -278.962524, 8.782660
6376, -8.830417, -222.756226, 35.935875
6377, -8.862391, -222.217621, 32.164631
6378, 7.027879, -255.809814, 36.462372
6379, 6.480867, -251.529953, 36.238941
6380, 4.256026, -252.731033, 34.322800
6381, 1.360279, -324.704315, 3.525770
6382, 5.826011, -326.443512, 2.849608
6383, -4.949619, -231.331696, 17.261332
6384, -9.043795, -229.239136, 18.598230
6385, 19.102819, -443.412750, 29.170973
6386, 16.935409, -440.307556, 29.398760
6387, 16.543352, -445.249817, 28.890665
6388, 17.039438, -443.498962, 25.868423
6389, -2.465050, -185.438019, 23.544590
6390, -1.529998, -184.594391, 19.167305
6391, 31.096722, -449.589935, 26.289000
6392, 29.835169, -452.200897, 25.580526
6393, 28.062285, -450.282745, 24.135717
6394, 27.772959, -448.676544, 27.353367
6395, -2.479469, -472.261078, -37.230309
6396, -2.956795, -476.148102, -37.274983
6397, 1.192626, -474.888245, -35.940136
6398, 0.528551, -472.486206, -37.702889
6399, -3.539999, -400.161591, 10.957648
6400, -2.551399, -401.164398, 6.707872
6401, -1.085518, -402.525208, 10.314488
6402, -1.377266, -399.272156, 8.892526
6403, -17.692942, -94.289597, 48.787869
6404, -15.179645, -96.030556, 46.364857
6405, -17.715208, -94.028221, 44.178467
6406, -19.755688, -94.883057, 46.452061
6407, -5.382380, -471.723450, 25.892509
6408, -7.873289, -472.040161, 24.056513
6409, 4.856384, -348.928101, 25.017355
6410, 2.666230, -164.408325, 26.022574
6411, 0.137341, -160.298645, 23.918881
6412, 0.471254, -161.937378, 26.902617
6413, -23.470451, -455.717743, -31.623701
6414, -20.402317, -455.403809, -31.413805
6415, -21.314781, -460.598389, -31.529228
6416, -22.186342, -458.024658, -29.389185
6417, -10.714348, -263.093231, 22.589649
6418, 22.176887, -464.066650, 28.774685
6419, 24.947670, -466.254303, 26.842426
6420, 21.167530, -466.960754, 29.598221
6421, 24.116791, -467.193115, 30.374504
6422, -1.813955, -255.338531, 34.755905
6423, -4.393981, -253.779312, 33.663872
6424, -3.573246, -257.783051, 33.407089
6425, -17.831791, -16.070704, 9.303545
6426, 17.237659, -459.943634, -17.819157
6427, 16.023806, -461.781097, -14.125331
6428, 19.922962, -461.908630, -17.730331
6429, 17.087818, -462.978943, -18.078817
6430, -16.973724, -50.003151, 34.604981
6431, -16.552816, -48.160591, 31.878719
6432, -16.425295, -45.603958, 35.699898
6433, -18.536108, -47.903339, 36.473423
6434, 28.416510, -463.786011, -21.225653
6435, 27.523510, -460.177734, -20.301874
6436, 17.092159, -405.550415, 21.453663
6437, -19.819370, -32.808929, 63.311687
6438, -20.470821, -34.619614, 66.191215
6439, -17.867527, -36.459473, 64.837204
6440, -19.211700, -35.771416, 61.824566
6441, 3.976611, -466.811584, -37.926903
6442, 2.891025, -469.677124, -38.226307
6443, 7.117308, -196.890945, 38.773754
6444, -10.107751, -115.993172, 52.374241
6445, -12.304244, -113.673248, 53.225857
6446, -26.015766, -30.832598, 47.167114
6447, -27.408756, -34.463184, 45.041691
6448, -17.563290, -478.396454, -14.232618
6449, -13.917711, -480.097748, -15.677696
6450, -1.642005, -51.968109, 29.461224
6451, -3.484553, -54.222267, 31.559708
6452, -1.392488, -52.047611, 32.477047
6453, -1.532877, -56.513115, 30.984181
6454, -1.973718, -48.466431, 37.403210
6455, 11.830938, -352.532562, 25.429302
6456, -7.635536, -300.970306, 20.152401
6457, -8.072371, -296.130249, 18.640247
6458, -7.587646, -299.540039, 16.818459
6459, 21.316166, -403.990509, 3.012999
6460, -5.412704, -118.224205, 26.411543
6461, -8.963428, -119.283470, 25.289673
6462, -6.852502, -115.254128, 26.804113
6463, -13.319787, -79.682136, 26.636749
6464, -11.234473, -453.172791, 26.806301
6465, -9.611799, -457.157837, 27.616055
6466, -7.880878, -452.894867, 30.091662
6467, -7.646361, -453.775940, 25.913927
6468, 16.842375, -433.425110, -9.879439
6469, 14.684319, -433.775330, -7.978633
6470, 13.231641, -433.067657, -10.672451
6471, 16.070782, -429.569550, -9.770056
6472, 3.877962, -398.813354, -1.189077
6473, 6.415053, -400.086700, -2.920802
6474, 5.534164, -400.401123, 1.098811
6475, 2.634556, -303.308685, 30.312027
6476, 3.787394, -299.062836, 31.589895
6477, 0.634789, -298.648163, 31.362465
6478, -0.281659, -88.173096, 37.827175
6479, 0.499367, -87.329994, 41.338745
6480, 11.968324, -473.470215, -25.846495
6481, 12.623558, -475.810059, -28.169861
6482, 10.283451, -477.585175, -27.471668
6483, 10.525980, -475.496124, -24.091156
6484, 26.618881, -467.061249, -20.921818
6485, 25.965176, -466.834412, -24.077818
6486, -3.482477, -229.654251, 37.426121
6487, 32.948879, -450.094849, 16.767298
6488, 30.978020, -445.720978, 18.151205
6489, 32.447170, -448.640747, 20.778919
6490, 20.318771, -405.563507, 14.001360
6491, 20.245512, -403.676331, 16.868713
6492, -21.036236, -111.355995, 35.256611
6493, -17.874803, -110.400955, 35.477402
6494, -21.057051, -112.061432, 38.581100
6495, -20.083395, -108.383492, 38.570255
6496, -6.448212, -340.734283, 15.707705
6497, -5.668180, -339.161682, 12.995205
6498, -2.523877, -338.929443, 13.703508
6499, -3.882315, -337.596497, 16.755034
6500, 4.839588, -339.845032, 22.793564
6501, 3.729918, -341.155884, 20.317677
6502, 7.079843, -342.725983, 22.938328
6503, 7.844785, -342.052032, 20.047926
6504, -6.171933, -269.690186, 27.288603
6505, -9.170479, -268.145905, 23.555782
6506, -8.463525, -272.627716, 24.670353
6507, -9.417048, -121.359886, 52.406044
6508, 12.887216, -323.957764, 5.090733
6509, 8.072783, 0.303711, 23.185554
6510, 6.104746, -1.554919, 24.430122
6511, 8.002551, -3.824917, 23.609154
6512, -5.972125, -314.286407, 11.662302
6513, -3.837305, -316.275635, 9.848592
6514, 5.081069, -206.824417, 22.246262
6515, 4.318469, -204.786865, 19.724295
6516, 4.502261, -204.113953, 23.578999
6517, -2.675905, -440.220734, 22.270079
6518, -4.453434, -441.173676, 25.856518
6519, -11.732456, -117.551117, 26.161491
6520, -20.633329, -476.113190, -16.494200
6521, -23.507235, -475.336273, -19.376242
6522, -21.088388, -477.039337, -19.268675
6523, 4.860458, -141.080032, 38.329788
6524, 2.298021, -143.238815, 39.539230
6525, 5.285184, -144.085648, 36.055851
6526, 2.788359, -142.228088, 36.297565
6527, 4.499570, -391.101563, -9.972073
6528, 7.030356, -388.921417, -7.237318
6529, 7.471756, -392.997650, -8.457231
6530, 4.632950, -392.765045, -7.455896
6531, -14.476978, -475.992950, -37.163658
6532, -18.086149, -474.278229, -37.083660
6533, 9.602948, -366.575165, -2.978914
6534, 10.987770, -367.927124, -5.599029
6535, 6.577194, -365.523499, -4.862846
6536, 12.641036, -355.931244, 3.165106
6537, 10.577777, -356.305573, 0.541889
6538, 8.752527, -353.111816, 2.063694
6539, 9.855578, -355.497467, 4.521100
6540, 15.977512, -447.568268, -30.669977
6541, 14.751985, -444.424530, -28.863846
6542, -10.618022, -172.267212, 23.895243
6543, -9.321358, -169.918915, 20.897377
6544, 3.616025, -168.327194, 32.878403
6545, 0.714855, -170.381149, 33.210854
6546, 2.048181, -169.087357, 30.161963
6547, 0.940532, -167.412109, 34.356895
6548, -19.856546, -53.786549, 65.458809
6549, -20.080057, -58.042427, 64.467461
6550, -17.649471, -56.347401, 66.298881
6551, 1.163318, -185.858154, 20.307131
6552, -22.889599, -12.180843, 58.594475
6553, -22.424643, -15.143898, 56.027641
6554, 2.156639, -23.652903, 35.831692
6555, 0.823090, -24.580622, 32.089073
6556, 4.096319, -24.348015, 32.030746
6557, -8.527710, -111.943710, 52.145184
6558, -7.715156, -115.362183, 48.944119
6559, -10.428762, -112.710571, 48.952274
6560, 2.895668, -24.159960, 60.048088
6561, -17.275627, -479.572266, -36.689972
6562, -19.393572, -479.978882, -34.063484
6563, 4.605384, -18.907621, 27.041052
6564, 22.649055, -422.254791, -10.752418
6565, 22.278036, -421.701599, -7.081226
6566, 21.940887, -424.389221, -8.605946
6567, -12.831302, -178.510391, 25.829498
6568, -8.984454, -179.156601, 24.127316
6569, -8.852325, -178.541855, 27.628496
6570, -9.253245, -175.045471, 24.850952
6571, 24.097549, -436.365417, -16.435015
6572, -23.500338, -472.745453, 31.734013
6573, -21.613684, -475.376862, 32.503040
6574, -18.663395, -42.216633, 25.780445
6575, -13.912936, -43.418781, 24.983273
6576, -17.034527, -44.528484, 22.976284
6577, -16.989895, -45.268429, 26.440458
6578, 12.531117, -394.002380, 19.527166
6579, 14.118569, -392.967529, 22.436516
6580, 11.788159, -395.385101, 23.320084
6581, 10.615479, -392.869110, 22.049269
6582, -4.326337, -35.912537, 25.376905
6583, -3.545479, -35.426273, 21.880386
6584, -4.889721, -33.145542, 23.556978
6585, -7.058916, -35.398762, 24.223038
6586, -6.478669, -293.070465, 19.272873
6587, -6.049010, -289.971313, 19.555679
6588, -3.398718, -289.906525, 21.241234
6589, -5.430137, -292.370026, 22.443436
6590, -6.589939, -67.379814, 49.338676
6591, -5.962338, -65.067909, 46.287628
6592, -6.289554, -68.126778, 45.477074
6593, -4.024746, -67.396187, 46.948051
6594, 0.168557, -345.169678, 22.789579
6595, 0.361311, -349.573975, 23.377058
6596, -1.852493, -347.857330, 25.077679
6597, 0.925387, -347.111176, 24.792694
6598, 2.911538, -18.225086, -13.474739
6599, 4.996338, -20.492050, -11.685338
6600, 2.748538, -20.985859, -9.273378
6601, 1.043331, -17.428639, -11.274908
6602, 9.985710, -245.053558, 33.758476
6603, 9.471991, -247.440201, 35.572731
6604, -21.249212, -71.538292, 56.559963
6605, -22.165192, -72.501411, 51.657635
6606, -21.511599, -74.762062, 55.270004
6607, -19.835720, -73.585556, 53.130520
6608, -14.161659, -5.424132, -14.412738
6609, -4.366012, -50.542305, 54.124412
6610, -3.806389, -51.730309, 58.777317
6611, -5.820867, -50.957073, 56.705265
6612, -7.374960, -111.483887, 45.507095
6613, -11.152155, -110.893921, 45.460465
6614, -8.141578, -115.077408, 45.299976
6615, 12.540726, -296.453735, 27.328056
6616, 9.578741, -293.933594, 27.380734
6617, 8.437822, -297.435516, 26.498949
6618, 0.582412, -109.975548, 33.858421
6619, -14.835343, -33.764145, 18.475395
6620, -2.325889, -399.297638, 4.031989
6621, -1.057829, -448.010040, 27.878840
6622, 0.675737, -445.106110, 25.304819
6623, 3.742262, -446.765167, 27.852165
6624, 2.653719, -444.571198, 28.646406
6625, 26.380949, -443.627869, -9.902788
6626, -1.361016, -420.792389, -1.910896
6627, -0.825958, -424.611481, -3.326308
6628, -1.315035, -426.070648, -0.709029
6629, -30.112776, -42.820499, 42.087193
6630, -31.180897, -40.869045, 44.326622
6631, -28.773468, -39.400852, 42.952427
6632, -17.677864, -32.563049, 72.198441
6633, -13.544639, -33.833153, 72.320671
6634, -14.144194, -30.936367, 72.900337
6635, -15.613132, -33.410324, 70.118248
6636, -0.623283, -207.900482, 31.380089
6637, 0.638986, -210.050217, 28.363531
6638, -2.373734, -207.063309, 28.208668
6639, -3.883397, -209.732941, 28.803009
6640, -0.956369, -50.397541, 44.214470
6641, -1.485512, -55.195858, 42.620312
6642, -2.656989, -52.026913, 41.576843
6643, 15.327545, -393.613647, -6.536201
6644, 17.070686, -391.334320, -6.070126
6645, 2.711799, -473.536743, 16.525082
6646, 5.723781, -472.462097, 15.764681
6647, 4.153984, -469.626740, 15.214544
6648, -22.095015, -122.496559, 43.159084
6649, 18.241159, -454.963287, -27.280991
6650, 20.596813, -458.299469, -26.179516
6651, 22.443579, -455.649231, -25.545696
6652, 20.622940, -454.346375, -28.848837
6653, 6.701499, -11.930981, 18.795982
6654, 6.519103, -8.825483, 17.187002
6655, 8.316719, -8.686178, 21.802362
6656, 5.757955, -10.478147, 21.423172
6657, -0.406332, -122.130867, 44.568050
6658, 0.992495, -126.616005, 42.731525
6659, 1.969712, -122.773827, 42.173542
6660, -0.388922, -124.249451, 41.067066
6661, -5.300841, -76.732132, 51.735577
6662, -4.023273, -80.192223, 49.725544
6663, -1.771668, -75.649757, 48.357563
6664, -8.705709, -270.976166, 21.670881
6665, 9.020313, -352.100830, 22.825203
6666, 11.587873, -351.555695, 19.137953
6667, -11.422719, -30.763638, 54.533211
6668, -13.797402, -30.309616, 51.934635
6669, -13.970156, -33.578972, 53.854450
6670, -10.245404, -32.218536, 50.956863
6671, 24.544886, -469.677246, -24.659325
6672, 23.653181, -468.135193, -21.884638
6673, -4.623207, -200.170425, 41.668873
6674, -3.121111, -203.674591, 41.128048
6675, -1.996720, -198.810410, 42.614605
6676, 6.504416, -445.866669, 27.008219
6677, 8.544628, -444.398254, 25.209070
6678, 9.786919, -447.197083, 25.630907
6679, 9.434737, -445.263733, 28.407435
6680, -8.582720, -465.260590, 9.585293
6681, -16.243502, -450.318085, -19.899179
6682, -19.153767, -451.743103, -21.404154
6683, 0.336446, -236.392960, 32.025333
6684, 1.414899, -240.145706, 31.416304
6685, 4.039021, -237.294617, 32.685238
6686, 3.500033, -236.830963, 29.504047
6687, -11.453355, -149.893967, 23.995607
6688, -13.062748, -145.838104, 25.773504
6689, -9.880756, -146.823792, 23.116148
6690, 15.412276, -376.064392, 12.284391
6691, 19.136034, -376.512054, 8.996899
6692, 15.604907, -379.281311, 9.381625
6693, 18.836998, -378.642853, 12.715600
6694, 2.769041, -193.574600, 34.970257
6695, 0.703839, -192.810974, 32.767387
6696, 4.268514, -190.818253, 33.690800
6697, -4.158158, -92.819527, 40.674572
6698, -2.531957, -94.671372, 38.703423
6699, -1.455044, -90.843643, 38.486011
6700, -6.333045, -92.425743, 38.218079
6701, 0.663450, -381.632477, 17.946564
6702, 3.549039, -379.638763, 15.639337
6703, 1.589540, -377.263580, 18.492729
6704, 0.504992, -379.058258, 16.153458
6705, 16.559244, -5.058914, 10.914346
6706, 19.809403, -474.303864, -23.583942
6707, 20.792255, -471.342743, -25.254807
6708, 23.371155, -471.494049, -26.631628
6709, -17.020197, -61.544296, 21.906847
6710, -14.475941, -174.689636, 41.537415
6711, 1.555332, -114.053284, 43.849743
6712, 0.503887, -116.364319, 47.032764
6713, -1.432332, -432.500122, -14.635948
6714, 1.656391, -434.135010, -11.682514
6715, 2.447237, -432.136902, -13.881685
6716, -0.415283, -435.294159, -15.474852
6717, 18.318703, -372.098114, 2.624255
6718, 18.159163, -368.721771, 3.326654
6719, 8.534640, -243.083878, 24.692015
6720, 10.218765, -240.209305, 22.814577
6721, 9.496600, -242.401520, 27.495195
6722, 21.599310, -414.261475, 7.088581
6723, 22.283527, -412.839661, 3.924602
6724, 20.118694, -410.976837, 5.695679
6725, 18.948011, -413.377106, 6.637327
6726, -14.937328, -116.281960, 52.680519
6727, -15.882123, -115.682846, 47.308708
6728, -17.961266, -116.284927, 50.458756
6729, -0.281335, -199.640137, 17.732819
6730, 9.767276, -366.448669, 5.934738
6731, 13.122491, -365.187958, 5.151078
6732, 13.250112, -367.547394, 7.110075
6733, 11.616042, -365.133728, 7.948299
6734, -8.857058, -199.766159, 31.727205
6735, -11.615596, -200.802231, 33.619919
6736, -10.837092, -203.541931, 30.532347
6737, -0.072621, 3.108656, 21.996155
6738, -0.305152, 0.631206, 24.160885
6739, 2.056150, 3.831925, 23.826906
6740, 2.649946, -14.802631, 25.866114
6741, 0.206749, -13.224711, 27.758240
6742, -1.340034, -15.923517, 26.221266
6743, 0.144150, -13.935413, 24.812616
6744, -30.388554, -46.448040, 49.402302
6745, -29.251785, -50.779244, 47.189846
6746, 15.310581, -358.418182, 20.387264
6747, 12.788958, -357.239532, 21.814863
6748, 15.242000, -361.082367, 22.034679
6749, 16.239115, -424.273041, -17.878309
6750, -16.563530, -134.401581, 46.939213
6751, -18.310511, -130.906998, 48.078228
6752, 4.979262, -455.328552, 38.718975
6753, 4.088540, -335.187897, 28.102732
6754, 6.772983, -332.533997, 28.240004
6755, 4.312732, -332.725342, 28.085365
6756, 28.370214, -440.891205, 24.491627
6757, 18.684433, -371.692688, 12.773121
6758, -6.791097, -20.805985, 41.558441
6759, -5.632433, -20.319250, 44.400944
6760, -4.864331, -19.005009, 39.970821
6761, -2.417082, -20.100550, 41.460751
6762, -4.997297, -291.232361, 25.630930
6763, -4.223414, -290.415833, 28.508349
6764, 7.057800, -472.988861, -3.789917
6765, 6.919688, -475.433319, -0.273712
6766, 6.941854, -472.339905, -0.732633
6767, -11.497539, -137.452057, 30.706596
6768, -16.448776, -136.614212, 31.201733
6769, -13.564370, -134.023880, 32.884541
6770, -1.688656, -238.713409, 33.897839
6771, -0.544143, -239.154510, 35.981445
6772, -24.424173, -89.918755, 45.493336
6773, -23.805067, -88.266647, 49.005745
6774, -23.407549, -86.977028, 46.129784
6775, 2.537136, -250.144211, 12.384222
6776, -0.291625, -251.906403, 12.338395
6777, 21.784660, -446.110352, -24.299210
6778, -16.837051, -30.218378, 29.838697
6779, -15.943719, -27.022057, 28.940897
6780, -15.799769, -28.861626, 25.638016
6781, 8.062784, -271.656982, 19.311655
6782, 5.636628, -268.633911, 22.236074
6783, 9.461968, -269.521667, 21.524666
6784, 7.434926, -272.555603, 22.329632
6785, -0.940275, -48.675514, 32.748852
6786, -2.669623, -50.576489, 34.623207
6787, 11.923224, -326.613312, 17.246588
6788, 14.723034, -328.749634, 20.092579
6789, 15.917436, -326.904022, 17.738243
6790, 12.908532, -330.537231, 16.821192
6791, -16.445339, -453.475372, -14.689586
6792, -13.902881, -454.840668, -12.001527
6793, -9.636731, -245.958511, 26.242603
6794, -7.217028, -243.780640, 26.823164
6795, -9.635125, -242.157578, 28.391331
6796, -9.705269, -242.984665, 25.172075
6797, 19.503985, -459.539612, 25.564669
6798, 17.711704, -461.186310, 29.033184
6799, 19.815599, -462.775543, 27.092020
6800, 16.414301, -463.870178, 25.978413
6801, 0.040268, 14.313767, 14.824761
6802, 4.147210, -149.403839, 41.749844
6803, 2.774520, -146.491669, 44.485916
6804, 2.046586, -149.205582, 45.352387
6805, 16.245678, -356.602203, 18.016708
6806, 3.359979, -16.444982, 59.848160
6807, 8.108419, -478.905884, 33.071613
6808, -2.535116, -320.626831, 24.559597
6809, 1.977870, -320.796844, 27.403334
6810, -1.590778, -323.801788, 27.383637
6811, -2.437405, -318.913696, 27.736700
6812, 20.923994, -403.385223, -0.485505
6813, 21.759808, -406.382568, -0.630682
6814, 20.157623, -405.810608, -3.770119
6815, 18.673016, -403.539185, -2.473398
6816, -7.258455, -474.285095, -11.559625
6817, -1.287714, -133.537247, 47.615185
6818, 7.502559, -264.273499, 17.969153
6819, 6.418291, -263.614105, 14.221022
6820, 6.161476, -260.590271, 15.077025
6821, 3.660410, -261.496857, 16.505058
6822, -0.915488, -446.034851, -34.549244
6823, 21.995998, -410.409760, 8.177247
6824, 17.218006, -409.122955, 7.733850
6825, 19.832083, -408.742493, 10.737999
6826, 18.441704, -411.646820, 10.439599
6827, -5.295953, -66.905685, 29.213079
6828, -4.766586, -69.292084, 27.213648
6829, -2.056932, -220.731262, 19.087530
6830, 0.515383, -221.675781, 22.311684
6831, -4.296907, -223.147476, 20.331604
6832, -4.206317, -221.013245, 23.007971
6833, 6.631758, -481.780487, -30.023638
6834, 14.417951, -315.735199, 16.625057
6835, 15.936329, -319.010468, 17.381508
6836, -13.792234, -8.171756, -13.212266
6837, -15.706846, -10.405035, -13.900837
6838, 26.253263, -459.809326, -10.760062
6839, 3.265450, -23.123089, 15.387445
6840, 2.642927, -25.719286, 17.467409
6841, 1.903932, -25.362896, 13.912322
6842, -7.888300, -230.233948, 22.420734
6843, -10.869090, -226.513046, 21.642445
6844, -11.586300, -230.931961, 23.030201
6845, 0.604075, 11.661744, 13.266896
6846, 4.497227, 13.843818, 12.529811
6847, 3.980941, 9.247598, 12.694104
6848, 3.442724, 11.702848, 14.501431
6849, 2.030950, -232.015488, 23.296402
6850, 4.962320, -232.333618, 22.538488
6851, 2.228870, -230.170593, 20.373068
6852, 3.131244, -232.959473, 20.336527
6853, -13.119846, -24.136333, 49.393261
6854, -11.327385, -26.034828, 48.153290
6855, -10.528525, -23.785635, 46.523064
6856, -13.378904, -25.368948, 44.750855
6857, 18.404839, -469.068726, -0.703427
6858, 19.737440, -470.063690, -3.431162
6859, 18.281849, -466.364044, -4.832478
6860, 16.656775, -466.755096, -2.088304
6861, -5.874459, -184.151520, 29.040785
6862, -2.100100, -185.026566, 27.630796
6863, -6.174388, -186.255768, 25.391123
6864, -5.570234, -188.644730, 27.207724
6865, -6.379406, -239.091049, 24.071232
6866, -6.994264, -236.111328, 24.068420
6867, -5.756928, -237.211090, 19.964489
6868, -3.864972, -238.263901, 22.299854
6869, 8.641647, -266.876495, 29.718641
6870, 7.051081, -269.391968, 27.232889
6871, 6.480700, -266.590546, 26.015789
6872, 6.822704, -264.918243, 28.438877
6873, -25.123737, -78.451378, 52.567917
6874, -23.829819, -80.351135, 50.728317
6875, 5.127864, -281.141968, 9.344248
6876, -11.584123, -45.892925, 75.617806
6877, -14.265005, -44.192463, 76.154304
6878, -2.366905, -38.867905, 19.443651
6879, -11.524425, -457.668793, -38.315582
6880, -13.746711, -453.888489, -36.847469
6881, -12.113321, -454.915985, -34.233314
6882, -13.004904, -458.590546, -36.032936
6883, -21.573929, -457.258820, -14.932841
6884, -2.531209, -82.959312, 39.896885
6885, -4.907533, -80.913147, 40.118061
6886, -2.365844, -79.995201, 41.490250
6887, -14.664832, -82.759422, 57.497585
6888, -1.982580, -147.147598, 23.601553
6889, 6.336260, -169.576508, 36.214867
6890, -2.715526, -132.175171, 27.023518
6891, -1.439308, -135.256470, 26.911232
6892, 21.039652, -461.087158, 29.547497
6893, 19.395437, -458.379547, 28.961557
6894, 19.514320, -459.638794, 31.665844
6895, 6.699838, -336.330688, 2.957799
6896, 1.903184, -338.067657, 1.248820
6897, 3.682173, -337.828735, 5.894549
6898, 5.764172, -339.696411, 2.499514
6899, 18.630663, -473.385345, 18.177422
6900, 19.093399, -470.424652, 19.699450
6901, 21.750074, -472.348541, 16.608519
6902, 20.939083, -473.598816, 20.480185
6903, -1.388818, -422.406555, 17.018612
6904, -0.475495, -418.602142, 16.867353
6905, -3.173732, -421.457153, 20.036264
6906, -4.593978, -294.903656, 28.720566
6907, 6.863606, -446.917206, -21.394646
6908, 8.666246, -447.574280, -19.071257
6909, 6.989163, -450.740662, -21.746695
6910, 7.066171, -450.048401, -18.928848
6911, -9.321993, -26.479643, 62.605648
6912, -12.067798, -28.761694, 65.874237
6913, -8.276307, -25.370218, 66.748901
6914, -8.559159, -30.103189, 63.874245
6915, -0.672534, -402.819824, -0.102822
6916, -2.511221, -403.603851, 2.664143
6917, 16.832867, -362.699799, 19.872908
6918, 3.016994, -404.357178, 24.767002
6919, -13.373771, -182.843491, 40.384800
6920, -16.813480, -480.036621, -21.875875
6921, -19.233686, -481.619019, -21.331076
6922, -20.947924, -479.365387, -22.131052
6923, -18.884462, -478.918243, -19.882259
6924, -14.640190, -0.359336, 11.420943
6925, -13.852401, -2.675537, 13.500777
6926, -11.458310, -0.769207, 14.473195
6927, 23.176437, -475.049408, 18.591991
6928, 20.149756, -476.173157, 18.053238
6929, -4.681465, -139.844742, 35.831680
6930, -3.658189, -135.607285, 35.636505
6931, -6.430377, -135.702728, 37.493328
6932, -7.273778, -137.853943, 35.263779
6933, 3.054437, 2.047133, 4.365288
6934, 1.736769, 4.019601, 6.936775
6935, 1.569796, 4.558319, 2.878592
6936, 5.018011, 4.359997, 4.175056
6937, 3.161546, -161.160477, 44.023159
6938, 10.224468, -407.784821, 24.455078
6939, 9.075145, -411.165405, 24.374309
6940, 3.861769, -14.916669, -14.689353
6941, 4.245234, -16.118738, -12.178644
6942, 5.325674, -13.876664, -10.874145
6943, 5.941267, -16.350407, -14.120901
6944, -8.463838, -9.262273, 23.703884
6945, -10.632297, -7.478563, 20.235090
6946, -10.645376, -65.844986, 30.121740
6947, -8.712684, -67.225326, 28.461853
6948, -12.919547, -67.685059, 29.357531
6949, 8.570231, -254.780365, 34.268993
6950, 9.263657, -250.406250, 33.908920
6951, 16.298668, -476.178070, -29.866341
6952, 14.443564, -479.157043, -25.893805
6953, 13.222500, -478.940613, -28.523806
6954, 15.342935, -475.399384, -26.924156
6955, -10.477857, -68.231209, 58.492714
6956, 1.529273, -39.894863, 32.618339
6957, -7.800411, -476.372162, 23.032007
6958, -7.002242, -478.025482, 20.262487
6959, -5.387436, -474.591949, 20.362228
6960, -7.982897, -473.748871, 21.597824
6961, -23.222820, -29.352598, 64.059189
6962, -20.629849, -29.558355, 60.703938
6963, -24.646635, -29.255325, 59.363110
6964, -23.326191, -32.181450, 61.466919
6965, -9.702344, -77.859772, 27.115482
6966, -12.663135, -75.668465, 25.973066
6967, -11.270087, -72.844612, 26.214647
6968, -9.261292, -74.211426, 28.939091
6969, -2.443767, -46.795410, 59.858093
6970, -4.018575, -45.419811, 61.863140
6971, -26.865217, -35.795364, 61.856216
6972, -28.233521, -34.211395, 59.660137
6973, -26.088980, -35.661068, 58.077732
6974, -25.755404, -32.991222, 60.266792
6975, 5.631751, -439.351105, -29.171072
6976, 3.004784, -441.380890, -27.229162
6977, 6.109243, -441.162384, -26.541540
6978, 5.807608, -442.443359, -29.334452
6979, 23.533987, -451.449158, 5.609620
6980, 24.534952, -448.649139, 4.779689
6981, 22.904211, -451.830963, 1.266441
6982, 25.856327, -452.366028, 3.246533
6983, -0.707623, -107.525139, 32.136406
6984, -1.696580, -104.526985, 31.438816
6985, 0.349760, -104.337334, 34.092758
6986, 25.163893, -439.469116, -5.542891
6987, 26.498137, -438.579102, -1.201911
6988, 23.205153, -439.493408, -1.036122
6989, 24.116478, -436.506683, -1.759380
6990, -1.849122, -404.875977, 23.993502
6991, 3.212549, -367.002563, -1.396496
6992, 5.173488, -371.041992, -2.131595
6993, 3.580021, -370.100677, 0.380642
6994, 6.487296, -367.159729, -1.966720
6995, -23.056417, -10.692273, 5.537021
6996, -22.965090, -8.265514, 8.417811
6997, -20.071844, -9.811863, 8.385680
6998, 7.919963, -472.780396, 2.205355
6999, 6.629247, -476.106079, 1.879668
7000, 7.445305, -475.423676, 3.890116
7001, 10.647987, -475.231171, 3.752797
7002, 6.020885, -317.055969, 22.323294
7003, 1.290236, -318.488525, 19.762028
7004, 4.330477, -316.471527, 18.604044
7005, 1.626447, -315.687256, 22.486837
7006, -4.085950, -316.236755, 24.657673
7007, -12.995529, -23.073460, 72.544380
7008, -11.958603, -19.866524, 72.436363
7009, -11.455319, -11.659077, 19.271578
7010, -10.105641, -9.012757, 16.539099
7011, 1.208418, -30.759140, 31.199289
7012, 2.548966, -27.941885, 30.216112
7013, -15.432521, 2.014667, 14.274940
7014, -13.293124, 4.890792, 14.790946
7015, -15.129222, 4.906952, 12.316533
7016, -12.551741, -459.634857, -19.466284
7017, -12.120051, -456.780182, -16.188179
7018, -18.261919, -34.431839, 39.327259
7019, -17.360325, -32.191929, 43.170647
7020, -15.196196, -33.765194, 41.786610
7021, -16.975397, -36.618088, 41.547028
7022, 2.880200, -320.797302, 5.220719
7023, 5.459188, -319.824768, 6.212411
7024, 7.466431, -320.726959, 4.279530
7025, 5.802820, -322.271942, 5.492345
7026, -17.180471, 3.564620, -4.903771
7027, -16.085926, 6.079211, -6.338972
7028, 6.147547, -6.201697, 24.190720
7029, 3.253619, -400.744995, 23.547770
7030, 6.520877, -400.523865, 25.013002
7031, -4.423779, -152.247528, 37.136055
7032, -3.813365, -148.464172, 38.450958
7033, -1.738979, -150.886871, 38.476204
7034, -5.141279, -151.281723, 40.179268
7035, -2.668908, -181.703033, 21.452648
7036, -5.271690, -184.435028, 23.180799
7037, 11.929239, -341.510040, 1.390056
7038, -8.189902, -18.370218, 1.919054
7039, -10.384544, -20.937410, 5.325261
7040, -9.779464, -22.404530, 2.222899
7041, -11.950366, -18.720940, 3.191913
7042, -15.377176, -162.465836, 42.826962
7043, -12.887874, -165.365845, 44.716885
7044, -10.394454, -161.931152, 45.084011
7045, -11.702704, -163.249954, 41.593162
7046, 11.950433, -446.283356, -32.622326
7047, 9.165043, -481.374695, 29.533691
7048, -15.165427, -153.171860, 45.272381
7049, -16.056852, -150.161072, 45.910862
7050, -14.446654, -151.226120, 42.547039
7051, -12.315997, -151.492569, 45.070732
7052, -10.909156, -209.946548, 23.263968
7053, 4.674545, -337.365723, 0.093469
7054, 4.065303, -334.604187, 3.956432
7055, 7.468598, -401.213104, -11.053507
7056, 9.040781, -402.887421, -8.369977
7057, 11.547326, -402.535614, -9.797645
7058, -27.184240, -52.306328, 39.105457
7059, -25.483410, -50.074230, 42.063442
7060, -29.831518, -50.378681, 39.163670
7061, -26.160263, -49.548447, 39.245800
7062, 0.718995, 8.760798, -10.164022
7063, 0.230365, 5.307504, -13.739200
7064, -9.879675, -23.126003, 67.921471
7065, -10.848542, -24.824759, 64.899795
7066, -11.540507, -21.759718, 65.577881
7067, -12.624921, -26.136803, 67.134460
7068, -20.802547, -473.812225, 20.541067
7069, -4.930591, -0.609700, -0.493452
7070, -1.751233, 0.254572, 0.431288
7071, -4.647883, -0.757031, 2.430239
7072, -6.984475, -445.340607, -29.662817
7073, -10.129983, -445.253052, -30.045010
7074, 0.912776, -24.868832, 9.716797
7075, -0.194539, -24.951675, 6.198305
7076, 2.371033, -23.636654, 6.213807
7077, -0.834083, -36.318302, 23.207027
7078, -1.485735, -33.361710, 21.728279
7079, -2.383120, -34.216103, 24.254032
7080, 10.818008, -367.070709, 10.142115
7081, -9.523575, -132.869202, 32.436813
7082, -7.183133, -129.823120, 30.538740
7083, -11.913046, -129.399460, 32.906582
7084, -3.341352, -211.640930, 39.795822
7085, -4.812244, -209.127716, 40.427647
7086, 14.424478, -443.232941, -3.242671
7087, 12.935117, -443.824493, -0.284706
7088, 10.237760, -442.892212, -2.065636
7089, 12.758992, -440.819153, 0.044999
7090, 1.067204, -7.438921, 25.052467
7091, 4.152165, -8.132582, 22.877670
7092, 2.491880, -8.606771, 28.034830
7093, 5.495604, -6.979576, 26.951399
7094, 3.315974, -1.127772, 21.960196
7095, 2.404928, -1.977134, 25.391724
7096, 0.489590, -3.288385, 22.533802
7097, -2.393734, -90.472969, 34.400185
7098, -18.237812, -9.939350, 58.999813
7099, -19.911779, -12.682956, 59.917980
7100, -10.209189, -454.300171, -9.338233
7101, 4.615506, -467.956360, 33.799683
7102, 2.472338, -467.334015, 30.603382
7103, 2.414047, -471.072083, 31.706101
7104, 5.046839, -470.392670, 30.117867
7105, -11.928861, 6.309229, -9.870110
7106, -12.277571, 3.932214, -11.806474
7107, 0.095210, -121.851295, 32.474983
7108, 2.335744, -121.110382, 34.453609
7109, 2.490071, -124.934814, 34.548142
7110, 16.793671, -403.946350, -0.161538
7111, 14.389770, -401.880798, -1.605532
7112, 12.417514, -404.351013, 0.590604
7113, 14.595837, -406.041077, -0.859372
7114, -23.209740, -22.135349, 65.866402
7115, -0.093771, -428.416962, 0.782398
7116, -1.379197, -432.323639, 1.478526
7117, -14.684362, -102.307739, 39.099720
7118, -11.258938, -103.074539, 37.784965
7119, -12.215976, -104.085457, 41.157936
7120, -11.906115, -100.588310, 41.476437
7121, 0.468028, -208.101807, 25.472528
7122, 2.368154, -210.406113, 22.507666
7123, 0.979973, -212.145782, 25.593061
7124, 3.197973, -208.787918, 26.783386
7125, 16.260889, -421.520721, 24.968393
7126, 12.861994, -425.269257, 26.749394
7127, 17.066624, -425.439514, 25.733372
7128, 21.926111, -431.441010, 14.823590
7129, 24.649662, -429.375122, 11.875089
7130, -20.127031, -139.060516, 41.977631
7131, -10.268944, -259.737701, 20.313034
7132, -8.120695, -257.803406, 20.161507
7133, -7.375518, -260.934723, 18.469112
7134, -9.094575, -259.893616, 23.145634
7135, 6.766308, -419.703217, 25.737368
7136, 8.645910, -417.224487, 25.346893
7137, -16.951849, -62.706638, 25.186594
7138, -18.822588, -59.334705, 22.653599
7139, -19.909491, -60.952919, 24.975416
7140, -25.167578, -89.208405, 42.577541
7141, -24.738209, -92.463821, 43.382633
7142, 1.938317, -287.249939, 26.365961
7143, 0.521141, -283.600647, 27.111864
7144, 3.905763, -285.060822, 33.198353
7145, -2.275030, -257.152313, 13.121452
7146, -5.274279, -255.851608, 13.043486
7147, -2.766216, -255.114090, 17.784279
7148, -2.947765, -259.316956, 15.390201
7149, -13.814969, -58.714943, 34.708683
7150, -13.514751, -56.697117, 32.295990
7151, -11.281716, -58.943935, 32.835915
7152, -11.212019, -55.414906, 34.324829
7153, -17.058901, -16.193369, 66.564651
7154, -14.935219, -13.159868, 67.334816
7155, -19.930204, -14.929884, 67.006508
7156, 17.824022, -437.883881, -22.792292
7157, 17.303293, -435.423889, -20.225134
7158, 20.522808, -435.669403, -20.064278
7159, 19.269892, -438.931946, -18.826717
7160, 26.778065, -449.733490, 1.236766
7161, 29.327600, -449.251953, -0.063716
7162, 28.031706, -447.720367, -2.161216
7163, 28.043156, -451.404510, -1.698243
7164, 5.195219, -429.330292, 19.961924
7165, 8.145383, -428.839752, 21.740934
7166, 6.391248, -432.519501, 22.249332
7167, 4.338122, -430.458893, 22.515543
7168, 12.158277, -463.363831, 35.080875
7169, 15.072950, -463.178040, 33.337860
7170, 11.216438, -465.488434, 31.985359
7171, 13.197232, -466.164764, 34.267311
7172, -8.821567, -72.098587, 32.589153
7173, -9.248725, -69.518265, 35.342422
7174, -9.252508, -67.127365, 32.315006
7175, -6.794389, -69.075294, 31.228987
7176, -16.699143, -465.333954, -18.963848
7177, -14.936836, -464.183228, -14.994749
7178, -12.498238, -464.127747, -16.885969
7179, -12.328798, -466.769165, -18.289295
7180, 9.964985, -462.003357, 27.462330
7181, 7.646976, -458.164581, 26.224100
7182, 8.159066, -460.265930, 30.517290
7183, 7.123736, -462.568695, 28.659462
7184, 1.208396, -33.117931, 47.028744
7185, 1.555064, -34.017479, 43.838505
7186, -1.228184, -35.816135, 44.191860
7187, 0.407237, -36.155045, 46.857632
7188, 14.610993, -327.097961, 22.855181
7189, 22.782650, -434.861450, 28.749004
7190, -22.902323, -18.857376, 57.279331
7191, -21.826860, -19.532757, 60.036449
7192, -19.959234, -17.143442, 60.170978
7193, -20.237398, -17.186501, 57.028191
7194, -9.258134, -482.283234, -15.565622
7195, -10.092150, -477.379883, -13.948438
7196, -7.435004, -213.480789, 17.120911
7197, 6.523590, -432.969299, -17.526203
7198, 8.444128, -430.028870, -16.519222
7199, 3.856166, -432.094604, -16.512180
7200, 10.845485, -449.850220, -35.161301
7201, -10.072997, -52.971840, 51.049709
7202, -13.540688, -56.014404, 53.617378
7203, -14.745143, -54.886219, 49.715645
7204, -12.883588, -51.923298, 52.060776
7205, -20.767322, -54.244419, 61.429550
7206, -23.919182, -53.937519, 63.334477
7207, 23.843056, -467.695404, -8.231197
7208, -6.274889, -460.714508, 30.012400
7209, 1.076322, -263.515778, 34.963814
7210, -7.527804, -112.061516, 26.173597
7211, -19.248108, -479.040924, 32.393478
7212, -13.434975, 1.206577, -12.674283
7213, -14.907474, -178.799393, 36.359940
7214, -16.519669, -176.351501, 37.200329
7215, -10.031480, -94.060783, 55.531487
7216, -9.468320, -95.599068, 51.838715
7217, -9.776831, -91.909668, 52.651993
7218, -12.212427, -93.289757, 53.660210
7219, -1.020274, -465.169312, -13.542975
7220, 0.252920, -466.694641, -16.305922
7221, -2.584635, -465.563507, -17.805632
7222, -2.690727, -467.123199, -15.185806
7223, -19.424265, -462.678864, -33.305347
7224, -18.404650, -465.515411, -34.710838
7225, -20.223963, -464.931976, -31.390156
7226, -3.200406, -462.022156, -35.349304
7227, -4.059679, -462.942841, -31.539988
7228, -4.696454, -464.613892, -35.794437
7229, -6.551033, -464.056763, -33.232861
7230, -11.255902, -191.040344, 41.203213
7231, -12.389232, -187.034988, 40.287582
7232, -11.393500, -108.024940, 42.911602
7233, -12.463930, -112.661301, 43.544918
7234, 16.277027, -472.675476, -32.680683
7235, 10.074726, -288.402557, 31.195070
7236, 9.647178, -289.998962, 28.419935
7237, 7.997138, -287.222290, 28.381443
7238, 6.437854, -289.620483, 28.901146
7239, -0.312060, -213.836761, 37.090401
7240, -3.921846, -212.974396, 37.133041
7241, -0.981826, -215.135117, 40.271999
7242, 12.246054, -431.531921, -22.845171
7243, 14.082431, -434.235107, -23.282518
7244, 10.969343, -435.104889, -25.191706
7245, 9.941838, -433.475983, -22.871286
7246, 17.284622, -448.956024, -26.058710
7247, 13.185749, -450.917114, -24.185293
7248, 17.967413, -451.850067, -25.678539
7249, 12.708781, -422.084625, 25.565607
7250, -15.520812, -69.108902, 31.730719
7251, -16.535248, -66.567116, 30.576607
7252, -13.877802, -65.384903, 31.969208
7253, -17.067919, -67.733536, 33.913075
7254, 0.470997, -473.361145, 8.534081
7255, 1.842538, -475.158691, 12.493216
7256, -1.045553, -475.331573, 11.486390
7257, -1.164312, -472.208405, 11.389081
7258, 10.755197, -342.492188, 19.194122
7259, 10.478604, -343.237793, 23.296948
7260, 8.001100, -345.785614, 19.772741
7261, 8.489608, -396.353424, -12.298688
7262, 9.574758, -395.060883, -9.095424
7263, -4.242923, -386.273682, 16.273645
7264, 9.371747, -268.171661, 18.883995
7265, 10.278764, -270.510010, 19.024851
7266, 2.809352, -124.734642, 44.357906
7267, -0.474892, -139.185837, 35.965885
7268, 1.168095, -137.253693, 34.662045
7269, 3.044549, -139.208832, 35.549843
7270, 0.377605, -137.906860, 38.690563
7271, -9.313802, -275.788361, 21.384836
7272, 6.445288, -16.122812, 18.688873
7273, 2.876226, -14.580158, 17.760172
7274, 6.887746, -14.103514, 20.986761
7275, 14.677979, -414.162109, 21.847429
7276, 17.240213, -413.150543, 23.579231
7277, -17.848030, -100.538010, 39.690449
7278, -19.290226, -100.633545, 35.314926
7279, -20.907041, -102.188950, 38.718857
7280, 15.330882, -299.891998, 16.761528
7281, 25.768984, -470.027618, 11.272610
7282, 1.869457, -483.684753, -28.036013
7283, -0.465997, -479.599121, -27.296360
7284, 1.742528, -478.451050, -29.047939
7285, 1.070351, -481.786407, -25.751385
7286, 1.921096, -204.400528, 37.181168
7287, 1.821868, -203.263184, 33.831577
7288, 2.033159, -200.275131, 35.171593
7289, -0.433062, -203.214050, 35.784183
7290, -13.591267, -37.147129, 75.687851
7291, -14.916368, -40.891445, 74.760559
7292, -15.160438, -37.419247, 72.479431
7293, 12.600613, -258.004852, 24.664404
7294, 13.433813, -261.128784, 26.107998
7295, 13.075974, -260.519745, 22.250837
7296, -1.968796, -211.371948, 30.648205
7297, -4.739243, -215.132721, 31.081556
7298, -6.150013, -214.182877, 28.755589
7299, -4.568531, -212.215698, 32.089107
7300, 7.944862, -383.861816, 9.746987
7301, 11.406759, -383.590759, 10.959903
7302, 11.990879, -387.221710, 10.921934
7303, 8.771969, -386.245392, 12.442346
7304, -2.466835, -100.575500, 41.344112
7305, -2.293345, -104.285011, 41.788384
7306, -0.383800, -102.834251, 43.935055
7307, -0.990911, -101.974144, 39.105324
7308, 28.063211, -446.786835, -6.361985
7309, 3.319098, -412.986084, 13.341661
7310, 2.883514, -412.924530, 18.034823
7311, 4.084187, -411.062042, 15.947233
7312, 5.470537, -415.836945, 15.315379
7313, -15.243606, -475.008850, 17.915148
7314, -12.371957, -474.514221, 17.914379
7315, -15.452933, -473.715881, 22.113954
7316, -14.940396, -471.216980, 20.374529
7317, -14.809629, -24.229792, 21.163067
7318, -12.375426, -20.953716, 20.569748
7319, -15.865628, -21.435383, 18.120390
7320, -15.410278, -24.254187, 18.361324
7321, 14.195432, -349.773254, 24.276531
7322, -4.227912, -197.157761, 40.803589
7323, -4.251617, -198.613098, 37.999702
7324, -1.582096, -200.544846, 39.475830
7325, 2.303814, 14.750054, 0.686061
7326, 5.966980, 14.011482, -0.059263
7327, 2.004689, 12.462278, -1.575868
7328, 3.568169, 11.654033, 1.342512
7329, -3.366318, -303.498199, 11.089945
7330, -4.028139, -300.680725, 12.317928
7331, -6.203081, -302.947815, 11.747356
7332, -3.036826, -300.998932, 9.558518
7333, -14.836816, -28.649485, 32.107601
7334, 10.107170, -425.487701, 25.802422
7335, 11.498209, -428.618347, 26.985975
7336, -15.133687, -476.649139, 34.221829
7337, 27.823862, -436.470612, 15.027204
7338, 27.225960, -437.769501, 18.408667
7339, 28.809483, -440.316681, 15.787838
7340, -20.920958, 1.653802, -0.911849
7341, -20.846083, 4.430431, 0.288277
7342, -28.140120, -51.765835, 50.037003
7343, 10.682061, -409.396667, -14.362693
7344, 13.145291, -407.424194, -12.719942
7345, 13.735550, -411.245087, -12.929526
7346, 12.073557, -389.609558, -9.708797
7347, 10.340806, -392.152618, -9.292105
7348, 25.464403, -441.536957, -2.744633
7349, -3.373283, -252.842896, 13.195134
7350, 2.708137, -140.518265, 41.801216
7351, 2.119810, -142.871552, 44.568050
7352, 4.371939, -142.694077, 42.750797
7353, 4.676075, -399.641724, -11.064455
7354, -11.677636, 12.001260, 13.014055
7355, -12.493639, 10.371196, 8.980426
7356, -11.580696, 8.495233, 12.242850
7357, -8.832013, 9.500395, 11.749131
7358, -10.938117, -10.602220, 66.928917
7359, -15.265058, -56.908787, 59.649994
7360, -13.206808, -59.963116, 60.602612
7361, -10.404811, -57.797062, 60.666988
7362, -12.803254, -56.008167, 57.088875
7363, -19.294579, -70.563286, 59.271839
7364, -21.677778, -68.401466, 60.428463
7365, -1.853966, -218.448349, 35.349266
7366, 0.209528, -215.563095, 33.845596
7367, 1.146946, -216.447708, 37.519524
7368, -14.908477, -31.669817, 48.850124
7369, -11.486356, -35.241936, 51.416912
7370, -11.790425, -34.447773, 47.551727
7371, 5.241758, -224.445236, 31.279766
7372, 6.009994, -226.716003, 34.342239
7373, 8.547944, -223.769196, 34.410275
7374, 8.280515, -224.931213, 31.559137
7375, -5.502256, -273.712921, 28.702911
7376, 0.728906, -28.082552, 14.430317
7377, 0.033403, -31.057449, 16.597860
7378, 5.299212, -172.369415, 36.280766
7379, 7.360027, -175.011536, 35.340706
7380, 8.002728, -172.058380, 34.562027
7381, -17.104614, -33.395481, 27.424805
7382, -17.760899, -35.954815, 26.306753
7383, -18.197208, -87.293869, 28.336353
7384, -4.292900, -116.766556, 50.664814
7385, 7.251904, -330.964081, 1.625253
7386, 9.945175, -328.622070, 2.233368
7387, -5.494689, -174.458801, 44.982548
7388, -4.681778, -385.565796, 21.096537
7389, -6.901764, -158.341934, 26.126692
7390, -8.642094, -158.528107, 28.702898
7391, -11.132389, -158.989761, 26.210630
7392, -9.297708, -156.790665, 26.480356
7393, -1.439676, -35.915173, 19.917171
7394, 0.413800, -31.953608, 19.576784
7395, -4.295679, -253.863342, 26.315828
7396, -1.203128, -252.818283, 23.948477
7397, -4.296740, -251.809738, 24.016357
7398, -4.944865, -254.796707, 23.415720
7399, -3.067283, -354.627075, 18.982576
7400, -1.830708, -357.186340, 18.820637
7401, 0.390652, -355.691650, 19.787539
7402, -0.390987, -353.573090, 17.414999
7403, -21.168600, -14.333698, 4.558208
7404, -21.750410, -15.141867, 0.855299
7405, 2.464470, -267.795288, 9.806205
7406, -3.200462, -482.469360, 23.371244
7407, -3.626482, -148.692062, 26.433640
7408, -6.180716, -150.328613, 26.884882
7409, -6.046387, -150.521408, 23.826940
7410, -7.360083, -147.839386, 24.551760
7411, -25.218937, -17.923149, 54.935917
7412, 12.140175, -474.673096, -21.645390
7413, 13.248080, -471.645508, -17.881331
7414, 12.106737, -470.178589, -20.164198
7415, 13.937500, -472.175720, -21.623861
7416, -1.719860, -346.670929, 4.771598
7417, -2.936973, -349.425385, 4.779041
7418, -0.990664, -350.103546, 6.974498
7419, 0.919070, -347.733612, 6.138507
7420, 10.689026, -300.657043, 8.930705
7421, 11.819399, -297.822144, 9.540027
7422, 12.349300, -299.966064, 11.567840
7423, -1.460791, -356.228760, 2.909786
7424, -2.435619, -357.835876, 7.341847
7425, -1.156868, -355.092651, 6.002918
7426, 15.677194, -0.367316, 6.194310
7427, 14.679252, -2.658350, 4.659390
7428, 13.229654, 0.125969, 2.639623
7429, 12.960652, 0.860745, 6.581077
7430, 1.402332, -234.324661, 18.402752
7431, 0.074072, -234.790314, 21.111649
7432, -0.913401, -231.946045, 20.609983
7433, 1.455703, -203.785690, 23.844574
7434, -2.965946, -204.572342, 23.944750
7435, -3.552488, -202.093796, 22.498480
7436, 17.052906, -425.109344, -11.509347
7437, 18.062357, -421.937561, -12.786949
7438, 14.571117, -421.814087, -12.075822
7439, 16.547348, -424.070831, -14.306490
7440, -1.839446, -20.449528, -9.196438
7441, 9.143739, -444.655640, 5.276835
7442, 10.560200, -441.955261, 4.983849
7443, 11.770626, -446.165955, 5.482189
7444, 10.275527, -443.393921, 7.943344
7445, 15.870493, -351.851715, 21.130276
7446, -17.813543, -122.883530, 36.664871
7447, -16.788839, -125.417511, 34.828972
7448, -16.931917, -126.869576, 37.781692
7449, -14.888300, -124.264565, 37.445503
7450, 7.758391, -425.577209, 22.792593
7451, 4.850659, -427.125153, 23.578049
7452, 5.889247, -268.874115, 18.385107
7453, 9.819073, -270.607452, 16.288612
7454, 7.557189, -272.397003, 16.557558
7455, 9.594880, -324.450165, 3.190428
7456, 10.339634, -320.917511, 3.778879
7457, -4.820738, -233.902969, 22.520264
7458, -9.337708, -235.450607, 22.244286
7459, 4.795169, -328.168854, 16.623987
7460, 0.067856, -329.838989, 18.159586
7461, 0.997930, -326.437561, 14.150276
7462, 0.983991, -325.952728, 17.496550
7463, -28.028446, -44.716270, 43.688866
7464, -27.002224, -41.925022, 42.377670
7465, -27.635830, -44.359913, 40.320328
7466, -25.070147, -45.640263, 43.416355
7467, 6.592808, -361.006409, 0.269359
7468, 7.281647, -363.157806, 3.219402
7469, 4.978682, -364.760956, 0.782588
7470, 2.524536, -362.761932, 2.719242
7471, -11.744097, -142.746826, 45.173149
7472, -9.429169, -141.514999, 48.987499
7473, -11.894542, -140.150726, 47.234791
7474, 13.553889, -278.152496, 17.722261
7475, 12.187038, -275.528137, 20.612394
7476, 12.419343, -279.956940, 20.097401
7477, 2.025693, -209.811432, 33.155239
7478, 5.302024, -210.642059, 33.785450
7479, 4.015929, -208.668625, 30.927004
7480, -0.372271, -111.814270, 38.700874
7481, -2.842611, -109.941307, 41.910446
7482, -0.689889, -108.638863, 39.602917
7483, -0.447828, -111.936249, 41.815868
7484, 4.114298, -482.189453, -26.540144
7485, 4.469795, -479.200714, -27.582716
7486, -10.216969, -445.620972, -23.247809
7487, -7.383219, -447.714905, -23.530426
7488, -7.545158, -444.020721, -22.862457
7489, -13.328459, -205.818695, 31.921509
7490, -12.006527, -206.115128, 28.222527
7491, -5.582567, -244.903793, 30.294426
7492, 11.356157, -220.945358, 27.434103
7493, 10.640454, -216.212250, 26.490536
7494, -21.286991, -48.541988, 64.790115
7495, -19.334143, -51.161968, 62.898827
7496, -17.955627, -49.251892, 66.173111
7497, -2.804241, -478.879456, -34.471558
7498, -2.977765, -481.611359, -36.308067
7499, -6.526424, -479.128845, -36.791508
7500, 7.662590, -389.048615, 9.219227
7501, 7.809172, -391.804474, 7.842609
7502, 3.987102, -388.682434, 7.296613
7503, 4.135537, -391.706757, 8.032136
7504, 2.306336, -471.585510, -8.767683
7505, 0.035669, -473.693970, -8.815417
7506, 27.794600, -454.334778, 18.283457
7507, 27.501904, -454.593414, 21.101448
7508, 27.999798, -457.682831, 18.803818
7509, 23.735424, -455.981262, 21.056862
7510, -17.558557, -10.077495, 16.813582
7511, 3.152505, -434.125305, -7.739050
7512, 0.961447, -432.155884, -9.068873
7513, 3.835999, -432.145508, -11.348725
7514, 10.543503, -465.572632, -36.287399
7515, 14.819573, -300.186951, 22.534048
7516, 18.547169, -389.562469, 13.590675
7517, -7.657322, -291.163696, 16.172520
7518, -17.462511, -124.958534, 50.362228
7519, 10.036179, -322.127106, 17.705309
7520, 9.179206, -318.997711, 17.560692
7521, 6.538354, -318.861786, 15.675084
7522, 8.555221, -319.830750, 13.726890
7523, -3.405180, -154.739120, 23.219315
7524, -5.000545, -153.065140, 25.344851
7525, -2.177554, -151.908173, 26.093411
7526, -1.443292, -156.319733, 25.326481
7527, 11.102768, -474.165070, 19.757475
7528, 8.092504, -474.168365, 17.717262
7529, 11.198996, -477.617035, 19.610758
7530, -6.313549, -84.670212, 51.657833
7531, -3.870172, -82.925720, 51.084583
7532, -7.909539, -28.291309, 20.009501
7533, -6.145728, -32.251915, 17.523323
7534, -7.531554, -33.125309, 21.481520
7535, -5.294781, -30.000280, 22.447552
7536, -1.349264, -373.488831, 2.219462
7537, -0.355608, -369.887299, 0.165164
7538, 0.852285, -373.634949, -1.274611
7539, 1.950515, -372.725830, 1.823129
7540, -15.522151, -13.174243, 19.069805
7541, -15.769525, -12.830464, 15.592731
7542, -15.130193, -16.612881, 18.065258
7543, -13.108898, -15.057393, 15.969589
7544, -8.113196, -273.909546, 18.021174
7545, -0.728504, -393.619904, 1.312233
7546, 6.104244, -424.680298, 26.115730
7547, 7.701651, -427.464569, 26.932728
7548, -2.019633, -195.455566, 17.872984
7549, -2.841427, -193.483032, 20.172657
7550, -4.245669, -205.081772, 18.688026
7551, -6.776822, -202.097214, 20.184431
7552, -8.307701, -202.532623, 17.842348
7553, -5.723066, -201.493866, 16.817354
7554, 3.055810, -379.250824, -1.694862
7555, 2.080380, -379.996124, -4.899889
7556, -0.154495, -380.591644, -2.115100
7557, 2.418801, -382.382355, -1.448102
7558, 18.966749, -367.751984, 11.272387
7559, 17.772015, -363.830261, 11.016967
7560, -12.659630, -448.338348, -32.323902
7561, 6.244108, -163.666534, 34.337139
7562, 7.290408, -165.826584, 32.399380
7563, 5.882194, -163.079391, 31.094292
7564, 2.448789, -422.019531, 24.775194
7565, 5.063223, -423.378479, 22.923393
7566, 4.276282, -419.796509, 24.178776
7567, 2.527605, -420.923187, 21.859728
7568, -23.271992, -453.185059, -20.825493
7569, -25.181997, -456.303192, -23.525026
7570, -2.002758, -235.407913, 18.960814
7571, -4.758484, -233.796692, 19.311264
7572, 5.801983, -411.101685, 25.253656
7573, 27.254351, -457.427277, 3.462701
7574, 23.732891, -457.682617, 7.657657
7575, 24.903461, -460.248871, 4.726196
7576, 25.221794, -454.889191, 5.493639
7577, -4.880335, -289.279694, 12.079807
7578, -3.926779, -292.749390, 10.390381
7579, -2.375219, -288.339447, 10.109614
7580, 26.056347, -436.493713, -4.312030
7581, 24.463963, -436.889709, -8.683053
7582, 25.096394, -434.091644, -6.550509
7583, -8.526414, -157.355942, 21.824829
7584, -11.128851, -160.682037, 23.818079
7585, -12.724974, -157.044022, 24.704269
7586, 11.315231, -324.292145, 25.951336
7587, 10.321107, -326.714966, 28.080387
7588, 14.959481, -473.885101, -10.879291
7589, 14.598506, -471.135590, -13.110962
7590, 11.427037, -472.647247, -13.682447
7591, 15.462196, -473.505463, -15.279878
7592, 6.989107, -286.652710, 13.132323
7593, 10.445392, -287.237885, 13.850727
7594, 9.493107, -289.180237, 11.640237
7595, 8.024258, -290.267456, 13.857223
7596, -10.640121, -185.444092, 42.430992
7597, -10.782964, -182.332352, 42.939178
7598, -22.105473, -468.790588, -16.542849
7599, -22.893875, -467.172363, -19.853779
7600, -20.797579, -464.501495, -18.219997
7601, -24.847382, -466.111115, -17.795128
7602, -11.108830, -16.693293, 18.024130
7603, -12.744539, -14.423296, 19.238743
7604, -21.680389, -110.402832, 45.612305
7605, -21.081247, -107.507835, 46.041740
7606, -22.660866, -107.688393, 43.512405
7607, -20.097681, -109.301697, 43.263405
7608, 20.928816, -471.228455, 30.136671
7609, 21.216490, -469.466217, 26.999445
7610, 5.980306, -248.289276, 14.270820
7611, 29.656769, -452.593964, 15.667986
7612, 31.000967, -454.705780, 17.769873
7613, 29.764893, -453.312103, 19.448015
7614, -1.377489, -143.575165, 47.928108
7615, -1.610890, -142.996017, 43.892189
7616, -2.873515, -146.865997, 44.214268
7617, -0.090177, -146.532990, 44.996235
7618, -4.684144, -348.236969, 23.421209
7619, -3.540747, -349.580353, 19.120007
7620, -6.319028, -350.421997, 20.558298
7621, -2.446211, -351.152771, 22.055851
7622, 6.888126, -227.582611, 38.267559
7623, 7.553373, -223.642853, 38.019417
7624, 8.735094, -226.533463, 35.929348
7625, 11.063663, -336.016022, 21.204916
7626, 11.112121, -338.666382, 25.166483
7627, 9.712993, -339.649902, 21.657867
7628, -4.314853, -449.428772, 35.826801
7629, 9.368331, -281.324158, 28.216112
7630, 13.607986, -280.528564, 27.597347
7631, 11.805045, -280.180511, 30.340908
7632, 10.956700, -279.107025, 26.606428
7633, -18.304104, -459.953613, 35.967617
7634, -20.338770, -33.636551, 70.689835
7635, -17.853563, -35.307480, 72.891289
7636, -9.320275, -73.757172, 44.529938
7637, -4.920769, -71.349533, 45.674389
7638, -7.633482, -70.635086, 42.745106
7639, -7.661105, -73.456169, 42.204414
7640, -8.274076, -24.327064, 70.148865
7641, -8.197492, -26.103209, 73.891304
7642, -6.537261, -27.239452, 71.221596
7643, -10.846188, -25.452248, 71.846863
7644, 16.612948, -461.258148, 6.876029
7645, 13.909252, -461.719025, 5.712967
7646, 16.002558, -464.000397, 4.791207
7647, 17.279499, -461.967010, 2.954417
7648, -21.712700, -43.485039, 39.558563
7649, -20.997934, -40.226955, 40.959053
7650, -21.698168, -42.189213, 44.117485
7651, -24.304977, -42.077385, 43.106552
7652, -20.136988, -9.864653, 3.257526
7653, -20.551636, -5.185598, 1.740239
7654, -19.488739, -8.284890, -0.962038
7655, -17.142527, -8.351474, 1.828709
7656, 12.371744, -394.681000, 9.985220
7657, 15.944979, -395.023438, 9.893949
7658, 15.163864, -392.305969, 10.963217
7659, 14.003895, -392.695282, 6.812291
7660, 10.649003, -263.894196, 17.406374
7661, 9.405586, -267.571259, 15.308517
7662, -5.998766, -317.719818, 11.256605
7663, 17.040007, -429.107971, -12.668157
7664, 19.969023, -428.992676, -12.856401
7665, 19.885151, -431.718872, -11.765268
7666, 18.214699, -427.564697, -10.285605
7667, 17.256834, -0.245834, 10.900249
7668, 20.347811, -438.371948, 11.995020
7669, 22.309254, -438.448151, 14.953164
7670, 21.781738, -442.475983, 12.778009
7671, 19.536585, -440.805817, 16.416834
7672, -5.846469, -16.787052, 26.413616
7673, -6.737860, -20.071899, 25.866438
7674, -7.793469, -17.118498, 24.001915
7675, -8.654069, -17.797930, 26.804581
7676, -16.714354, -19.890272, 67.717476
7677, -13.102915, -18.351759, 65.309784
7678, -16.122231, -18.254931, 64.344307
7679, 7.925721, -373.003021, 7.970854
7680, 12.345639, -373.513153, 10.143655
7681, 12.719183, -374.538757, 7.269917
7682, 10.634294, -375.920959, 9.136550
7683, -4.936461, -373.905029, 21.070746
7684, 20.610407, -401.623047, -3.744851
7685, -1.170372, -247.061401, 35.984634
7686, -3.309691, -250.832779, 34.310890
7687, -0.289639, -249.945892, 36.489227
7688, -20.300547, -149.126465, 38.252487
7689, -16.577949, -150.395859, 38.925491
7690, -19.466808, -151.253448, 35.320484
7691, -17.038221, -152.634796, 36.764957
7692, 3.845385, -297.429138, 19.811747
7693, 5.989826, -299.216766, 18.440577
7694, 4.279541, -300.746582, 21.131826
7695, 5.720835, -296.967133, 22.149244
7696, -8.264400, -134.785049, 51.112206
7697, -12.310697, -133.412857, 50.069721
7698, 30.717241, -457.804962, 16.774250
7699, 29.540029, -455.323242, 13.112234
7700, 31.728188, -454.247253, 14.760478
7701, 26.416317, -458.463165, 28.920284
7702, 9.068984, -227.778107, 23.540060
7703, 6.213550, -227.435944, 21.353542
7704, 8.633736, -226.732574, 19.832617
7705, 8.028867, -225.655807, 22.217367
7706, 3.017128, -116.565933, 42.370239
7707, 2.114799, -118.748108, 44.621296
7708, 7.173468, 1.912559, 9.102934
7709, 5.650981, 1.212503, 12.288754
7710, 8.750050, 1.515913, 12.675433
7711, 8.765082, -1.828620, 10.264222
7712, 0.492593, -317.466614, 29.539661
7713, -2.243937, -314.322784, 28.929592
7714, -2.857064, -417.839630, 20.110493
7715, -3.752317, -417.015594, 17.188820
7716, -1.486037, -414.819244, 16.941805
7717, -1.578033, -414.536194, 20.492639
7718, -24.926498, -81.180931, 44.678608
7719, -21.416075, -86.794907, 43.661262
7720, -22.744000, -86.499138, 39.334427
7721, -22.371540, -90.466423, 42.182259
7722, -19.618437, -88.873833, 40.295505
7723, 16.368353, -400.442078, -8.817704
7724, 15.163631, -405.745453, 6.824689
7725, 15.573969, -408.395203, 5.105487
7726, 13.286439, -405.996063, 3.717674
7727, 11.587548, -406.575226, 6.691712
7728, -4.468422, -331.363678, 9.197051
7729, -5.223197, -334.759705, 10.737907
7730, -19.689776, -455.837158, 23.047087
7731, -17.651792, -458.845093, 21.296188
7732, -17.835028, -458.961578, 24.682327
7733, -14.692522, -457.241455, 23.557033
7734, -9.471088, -480.380157, 35.873554
7735, -8.553602, -481.947052, 33.506661
7736, -6.136297, -482.972778, 34.921749
7737, -6.282031, -480.486206, 33.829895
7738, -10.117160, -28.816704, 73.535240
7739, -13.529906, -27.089151, 72.786385
7740, -11.623932, -29.776711, 70.108826
7741, -3.388819, -222.564148, 31.270727
7742, 0.065724, -221.307083, 30.744585
7743, 0.324090, -222.741577, 33.871578
7744, -1.637897, -220.326569, 33.015007
7745, -22.907782, -453.191803, 17.180161
7746, -24.432589, -455.452148, 19.536541
7747, -23.286512, -452.124603, 20.376558
7748, 4.446457, -414.669861, -0.128313
7749, 4.849208, -411.364716, -2.797433
7750, 4.026598, -410.570862, 1.473537
7751, -23.054497, -61.977379, 27.699579
7752, -24.371641, -59.593967, 28.503183
7753, -25.009232, -61.789291, 25.271360
7754, -22.488400, -61.131153, 25.301191
7755, -7.021585, -33.079971, 57.418255
7756, -9.871594, -32.206707, 56.737785
7757, -7.894985, -28.684752, 55.688919
7758, -7.335285, -29.980368, 58.783848
7759, -5.447781, -472.180023, 22.219925
7760, -5.286568, -469.157928, 22.736767
7761, -3.100575, -470.581085, 21.118891
7762, -2.930444, -471.756989, 23.987818
7763, 7.334804, -202.801208, 34.828636
7764, 5.312181, -204.501892, 32.752781
7765, 4.633943, -203.791168, 35.857651
7766, 6.466739, -205.101196, 34.839130
7767, -12.182997, -446.136353, 29.037237
7768, -5.673570, -100.788406, 28.968922
7769, -3.928017, -104.750343, 29.096766
7770, 6.520320, -480.227844, -33.340382
7771, -6.001734, -53.061569, 64.172462
7772, 17.521349, -466.026550, 12.018257
7773, 21.506720, -464.375732, 13.459829
7774, 19.225227, -462.050629, 11.602137
7775, 19.266489, -464.656677, 9.564580
7776, -3.933341, -72.664001, 50.727749
7777, -15.660083, -473.985779, -33.732239
7778, -17.419643, -474.863373, -30.020166
7779, -18.736441, -471.557617, -30.566620
7780, -15.345301, -471.298462, -32.020157
7781, 0.989169, -457.044128, -39.240532
7782, 0.378643, -453.122437, -38.370480
7783, -5.415940, -462.462738, 4.168360
7784, -7.944828, -460.692291, 7.387092
7785, 8.925828, -9.384392, -14.458797
7786, 10.144023, -6.139846, -14.413453
7787, 0.906381, 10.905763, 19.731291
7788, -4.170112, -35.953819, 18.385622
7789, -4.450576, -33.196087, 20.226519
7790, 4.906060, -22.117971, 26.722250
7791, 3.473918, -23.219728, 24.727049
7792, -5.191881, -83.700401, 47.030655
7793, -4.389807, -85.892837, 49.316746
7794, -4.614335, -87.274353, 45.621815
7795, -7.493764, -86.774651, 47.484150
7796, -1.405581, -188.620941, 23.184986
7797, -5.105610, -464.362427, 7.555427
7798, -4.240524, -459.527283, 6.105092
7799, 1.850383, -33.121479, 32.957184
7800, 20.540743, -426.187073, -13.511559
7801, 4.655774, -262.810486, 19.933432
7802, 8.744905, -261.663483, 22.709370
7803, 5.004741, -262.455536, 23.587357
7804, 6.649403, -260.062653, 23.990887
7805, -20.820984, -95.059929, 53.292698
7806, -24.519016, -459.415833, 26.179236
7807, -24.880037, -459.814301, 23.249628
7808, -24.105406, -461.240326, 24.862123
7809, 8.251564, -316.064423, 15.019436
7810, 4.315824, -317.688904, 13.062972
7811, 6.207267, -315.738251, 12.092609
7812, 2.187956, -470.079468, 19.249948
7813, 5.691694, -469.470825, 22.249800
7814, 0.956626, -470.923035, 23.423374
7815, 1.034827, -467.597626, 21.764908
7816, -4.895792, -74.568970, 46.909550
7817, 3.995382, -368.437042, 25.255655
7818, 1.005932, -479.082214, 14.426477
7819, 1.398538, -355.163635, 8.104647
7820, 4.160904, -352.244110, 8.333739
7821, 0.910309, -353.670471, 11.249384
7822, 0.789987, -352.369080, 8.648790
7823, -9.225801, -441.646484, 25.010448
7824, -23.407661, -59.741856, 61.804001
7825, -22.443769, -56.752113, 62.644524
7826, -11.947566, -34.885681, 74.650536
7827, -1.656514, -231.086426, 35.701725
7828, -1.984254, -232.171600, 38.361362
7829, 0.344214, -234.181305, 38.602688
7830, -26.565132, -53.974449, 29.599281
7831, -26.620611, -57.835098, 31.169691
7832, -29.430075, -56.458794, 30.208033
7833, -5.673893, -221.934814, 16.426613
7834, -1.614059, -223.459717, 16.905031
7835, -8.839926, -206.953827, 23.265331
7836, -4.741889, -147.012054, 22.670160
7837, -8.730396, -149.656525, 22.486738
7838, 17.884291, -403.914215, -9.046886
7839, 10.057852, -278.436676, 18.582939
7840, 8.086779, -281.191498, 20.382744
7841, 9.487147, -281.232941, 17.922438
7842, 6.310379, -280.280670, 17.850842
7843, 3.870518, -482.670837, 23.198479
7844, 2.454146, -481.381592, 19.116077
7845, 5.540926, -479.039520, 21.055578
7846, -1.869122, -454.028198, 0.923680
7847, -4.951852, -452.693909, 1.178764
7848, -3.786680, -451.882599, -2.449515
7849, -2.635271, -451.393738, 0.121471
7850, 6.582060, -14.469032, 13.848461
7851, 8.858876, -13.022359, 16.804821
7852, -14.663984, -450.017487, -34.972744
7853, 1.162582, -277.261475, 21.622557
7854, 3.812941, -275.611633, 20.239809
7855, 1.638401, -277.804535, 18.370676
7856, 3.649261, -279.617676, 19.985239
7857, -11.315076, -138.518555, 27.946629
7858, -8.991362, -140.290726, 28.441151
7859, -7.616809, -138.216629, 29.963560
7860, -5.721215, -27.041084, 28.512981
7861, -8.394720, -22.984118, 28.982571
7862, -9.983646, -25.860155, 28.938433
7863, -8.033085, -26.319746, 26.551493
7864, -5.781838, -31.427277, 11.964016
7865, -6.848272, -28.761871, 9.678595
7866, 24.038408, -452.951416, -23.174976
7867, 7.919884, -408.835358, 22.277065
7868, 6.128295, -408.585114, 19.318710
7869, 8.647450, -411.547211, 20.466782
7870, 10.260103, -407.964996, 19.646225
7871, -2.881271, -31.631157, 41.250603
7872, -4.654055, -34.666264, 43.408947
7873, -0.659286, -34.179699, 41.287975
7874, -3.358897, -34.306717, 40.161980
7875, 6.433692, -17.537834, 11.718763
7876, 15.842715, -418.307129, 23.719219
7877, 13.610920, -417.170685, 21.737219
7878, 17.285036, -420.290253, 20.711878
7879, 17.311096, -418.262939, 18.505228
7880, -18.693686, -79.194145, 58.179668
7881, -15.052996, -60.796761, 23.970621
7882, -15.034180, -64.130112, 23.446499
7883, -3.740119, -175.436462, 34.568741
7884, -3.877315, -178.248047, 33.623894
7885, -1.408839, -177.073395, 32.465263
7886, 19.173533, -0.145556, 2.072311
7887, 18.728182, -1.945839, -1.801523
7888, 15.712729, 0.392784, 0.240375
7889, 15.940526, -2.566421, 0.965587
7890, 10.560579, -375.607300, 24.089371
7891, 8.516817, -379.755829, 25.475954
7892, 10.847493, -432.281525, 28.221312
7893, 7.789384, -434.878326, 29.005875
7894, 12.690365, -434.845642, 29.329128
7895, -2.597179, -116.763336, 28.570124
7896, -0.639421, -119.686234, 30.415886
7897, -3.458181, -120.151718, 29.274096
7898, -3.127673, -118.171913, 32.066238
7899, -16.046305, -20.740929, 22.437876
7900, -17.498190, -19.860273, 20.017122
7901, -23.178124, -46.679020, 56.637653
7902, -26.221924, -46.002144, 55.135590
7903, -23.665068, -47.311878, 52.104656
7904, -23.728270, -43.546322, 52.806778
7905, -14.677409, -27.274641, 36.126843
7906, -14.485839, -25.547472, 33.280617
7907, -0.241804, -15.142938, 57.188374
7908, -1.293584, -13.441704, 60.427952
7909, 16.579567, -460.557739, 13.018786
7910, 15.100974, -463.448822, 10.321096
7911, 18.006430, -459.488739, 9.565126
7912, 24.312368, -445.476837, 29.421604
7913, 27.067043, -444.432983, 29.310213
7914, -17.808420, -88.562355, 47.850964
7915, -19.890387, -89.996437, 45.017727
7916, -21.439579, -91.045372, 48.331078
7917, -18.456657, -91.294373, 49.210217
7918, -10.665365, -215.911270, 34.203148
7919, 10.711904, -441.484406, 22.976887
7920, 10.706503, -438.067139, 23.572390
7921, 9.541834, -441.154419, 25.680393
7922, 8.329755, -439.726105, 23.466700
7923, 6.770729, -268.057587, 33.483326
7924, 5.774863, -264.364960, 34.881840
7925, 2.660973, -266.145233, 33.059750
7926, 5.101838, -266.772125, 31.011246
7927, -29.654392, -38.356247, 51.234348
7928, -29.632057, -36.461781, 55.695641
7929, -30.756428, -34.848225, 50.799152
7930, -6.569716, -154.662354, 22.140917
7931, -8.649092, -151.923157, 24.641703
7932, 18.737736, -471.056000, -6.298548
7933, 19.390560, -471.664734, -9.530483
7934, 10.480480, -276.797668, 14.191011
7935, 10.241264, -278.661530, 11.298558
7936, 9.719777, -275.517365, 11.372273
7937, -25.669712, -85.363609, 50.906204
7938, -19.771191, -475.379883, 36.129745
7939, -15.451538, -483.115143, -21.028393
7940, -16.597704, -480.899933, -18.246405
7941, 0.368108, -443.072296, -1.728990
7942, 0.599667, -445.717560, -3.160496
7943, 0.389559, -447.615692, -0.825355
7944, 3.487154, -445.113129, -0.190856
7945, -14.519466, -124.246628, 49.482300
7946, 9.738226, -303.373932, 7.309927
7947, 9.829876, -303.750336, 10.884568
7948, 12.600368, -302.836792, 9.935154
7949, 3.096200, -471.631531, -3.704159
7950, 5.035879, -472.280640, -6.105092
7951, 5.080399, -469.197357, -5.441129
7952, 2.233256, -469.071259, -6.362867
7953, -7.386835, 14.675915, 3.571684
7954, -5.182205, 11.676107, 3.062184
7955, -7.732666, 10.984278, 5.733346
7956, -4.804320, 11.913246, 7.273968
7957, 8.908183, -297.359161, 8.544372
7958, 7.723782, -478.484009, 26.383909
7959, 5.819728, -480.474762, 23.744699
7960, 8.201588, -477.077118, 23.701542
7961, 5.378597, -477.681366, 24.713945
7962, 7.680826, -291.995911, 30.024620
7963, 4.357899, -291.334961, 29.990370
7964, 5.497714, -293.119385, 32.635807
7965, 6.715853, -294.685822, 30.521330
7966, -18.056328, -18.168882, 69.941254
7967, -17.733164, -21.923990, 71.554825
7968, -15.949410, -88.129395, 50.102135
7969, -13.923683, -87.730690, 47.576405
7970, -13.096141, -84.766617, 49.410538
7971, -2.161349, -14.266658, -2.762020
7972, -6.507831, -13.154522, -2.499915
7973, -4.654691, -13.355501, -4.808584
7974, -2.794822, -11.596232, -3.546383
7975, -2.794710, -439.600952, 30.076426
7976, -4.403278, -437.242493, 27.902836
7977, -0.098971, -474.414429, 15.332233
7978, 0.552368, -472.790985, 18.770012
7979, -0.841225, -242.681595, 37.457066
7980, 0.841605, -239.399017, 37.947563
7981, 15.915816, -408.775177, -10.943988
7982, 15.631033, -410.424713, -7.960007
7983, 14.949695, -413.196594, -9.845322
7984, 13.074846, -408.270355, -9.691017
7985, -0.845622, -41.169231, 38.906876
7986, 1.158608, -37.472874, 36.961247
7987, -2.712970, -37.094192, 37.060234
7988, -2.227822, -40.344463, 35.760933
7989, 13.622784, -16.523687, 7.855778
7990, 14.994358, -13.481091, 5.691405
7991, 11.599032, -14.328163, 6.689112
7992, -3.909736, -397.101929, 18.108906
7993, -26.817583, -75.930161, 32.130970
7994, -15.348014, -108.968063, 29.041834
7995, -17.147850, -106.743576, 29.812960
7996, -14.921948, -104.991722, 28.113625
7997, -12.991131, -106.997559, 29.486704
7998, 1.764893, -415.612610, -9.335363
7999, -0.446120, -417.774048, -9.675492
8000, -5.393920, -49.838734, 65.381477
8001, -6.907255, -50.503857, 67.810844
8002, -10.160764, -10.092405, 62.384994
8003, -8.163652, -8.972446, 64.738693
8004, -8.775250, -13.008051, 66.345001
8005, -14.319816, -94.344147, 42.705086
8006, -12.826089, -92.325028, 44.368252
8007, -15.598780, -92.202087, 43.981083
8008, 0.183669, -352.438110, 5.450583
8009, -25.826149, -64.482048, 31.685364
8010, -14.438675, -95.966110, 33.376217
8011, -13.462965, -98.893608, 34.923504
8012, -16.571331, -95.953545, 35.677445
8013, -13.796297, -96.341118, 36.112370
8014, 3.841467, -419.068756, -9.382205
8015, 2.455217, -423.002441, -9.266705
8016, -0.234718, -421.442322, -7.917898
8017, 1.539652, -418.950562, -7.268746
8018, 4.486469, -213.203064, 40.422199
8019, 7.520415, -208.700394, 27.325968
8020, 7.166012, -211.122253, 30.625927
8021, 3.960227, -211.039703, 28.780899
8022, -4.852891, -17.148397, 51.748188
8023, -4.756799, -15.379976, 54.172047
8024, 8.387377, -413.317810, -4.168739
8025, 5.716873, -414.347717, -2.949752
8026, 8.377846, -411.921173, 0.457984
8027, 9.028081, -415.535919, -0.313644
8028, 3.210395, -459.970306, -8.635051
8029, 5.752028, -458.851135, -10.311632
8030, 6.019536, -463.121216, -8.220170
8031, 6.049401, -460.157104, -7.594175
8032, 12.160463, -367.185730, 3.027921
8033, -24.427465, -35.882843, 67.045227
8034, -25.194853, -36.454384, 64.228210
8035, -3.018958, -150.179565, 29.089991
8036, 10.044907, -235.454651, 30.550371
8037, -6.304798, -55.967945, 48.866413
8038, -5.799127, -52.556191, 49.258663
8039, -4.350444, -54.574719, 50.686363
8040, -3.383093, -189.997864, 25.547325
8041, -0.813949, -191.890717, 24.807693
8042, -3.826122, -192.674774, 23.016439
8043, -18.927965, -111.860573, 42.115330
8044, -15.428905, -113.991302, 41.584644
8045, -19.446787, -115.668236, 41.033653
8046, -0.557982, -192.166550, 18.509937
8047, -14.727688, -468.576355, -17.734594
8048, -9.077210, -228.547668, 32.759945
8049, -11.325265, -226.861816, 31.660151
8050, -9.534692, -96.957573, 27.655136
8051, -21.258343, -43.527283, 30.504377
8052, -19.754896, -40.866993, 28.811960
8053, -20.637493, -45.042492, 27.983402
8054, -13.904431, -174.323837, 25.803984
8055, -11.696397, -175.128525, 22.725519
8056, -0.296792, -469.131042, -8.581113
8057, 0.174908, -471.069122, -10.902404
8058, -11.915669, -172.871414, 44.146561
8059, -10.752005, -174.527130, 40.617542
8060, -7.757777, -172.607880, 41.877029
8061, -10.016938, -170.601135, 42.638111
8062, -11.252465, -13.350478, 68.704979
8063, -11.798729, -13.407732, 63.812840
8064, -7.455439, -210.531464, 23.619411
8065, -8.966296, -207.386002, 26.064192
8066, -8.380581, -210.516312, 26.741100
8067, 2.115066, -411.881958, -14.783145
8068, -3.154660, -443.768250, 31.752583
8069, -0.384124, -442.085480, 30.377617
8070, -4.613598, -443.116913, 28.888945
8071, 2.757512, -1.096467, -2.913235
8072, -1.139257, -1.611883, -2.707200
8073, 0.419178, -3.403070, -4.998558
8074, 0.980956, -0.471811, -5.241535
8075, 17.115183, -460.719604, 23.455505
8076, -11.581032, -169.424011, 36.220940
8077, -8.586526, -167.754440, 36.989430
8078, -10.372045, -170.985962, 39.035057
8079, -12.525748, -167.575531, 39.121025
8080, -15.680932, -472.101349, 30.321064
8081, -12.188456, -474.511597, 31.661648
8082, -12.269726, -466.136963, 19.972303
8083, -14.345485, -465.928680, 17.223473
8084, -10.151534, -465.725189, 17.161444
8085, -13.419328, -463.468079, 15.606268
8086, 7.323699, -348.006805, 27.279419
8087, 13.170068, -312.061523, 25.263203
8088, 14.379334, -309.430847, 23.945097
8089, 3.521785, -130.814392, 42.464008
8090, -3.807785, -208.784058, 16.646875
8091, -1.210237, -210.136368, 21.109716
8092, -3.954982, -208.665390, 20.790896
8093, -1.808308, -207.320313, 20.012247
8094, -16.008024, -144.197311, 28.282694
8095, -14.490828, -140.581390, 26.768621
8096, -21.921278, -56.537643, 59.456024
8097, -21.593002, -461.511749, 32.231716
8098, -18.852632, -461.544830, 33.473648
8099, -17.370781, -461.168274, 30.882473
8100, -19.887360, -462.093658, 29.403614
8101, -15.512464, -74.307411, 26.013323
8102, -13.953929, -71.864967, 25.537001
8103, 5.279391, -368.983124, -4.474471
8104, -7.625927, -34.946674, 50.481323
8105, -5.663369, -35.145729, 53.989918
8106, -8.284388, -36.257565, 53.084148
8107, 1.569394, -254.670975, 12.354857
8108, 22.857569, -417.144073, 2.959729
8109, 23.335810, -420.461304, 4.276304
8110, 2.379996, -419.861603, 14.503317
8111, -0.223144, -420.212555, 11.109097
8112, 5.745555, -197.590363, 22.845003
8113, 6.487921, -200.268127, 24.038176
8114, -19.162540, -139.103500, 33.683380
8115, -17.719749, -139.497437, 30.831059
8116, -12.150643, -10.110218, -8.643734
8117, -11.547729, -12.257516, -11.587091
8118, -14.999425, -11.640897, -10.986453
8119, -12.434935, -12.651417, -6.859064
8120, -7.505718, -471.248016, 19.690834
8121, -9.410241, -468.886993, 18.160145
8122, -6.407219, -468.325714, 16.244829
8123, -5.574263, -468.033569, 19.895676
8124, 25.714710, -430.580688, 15.954287
8125, 4.095571, -417.848175, -13.216697
8126, 7.203233, -415.492859, -13.276360
8127, 4.570574, -413.459564, -15.311764
8128, 4.565998, -416.769592, -16.549267
8129, -7.012299, -29.430767, 73.883003
8130, -20.578913, -70.844498, 30.916235
8131, -17.449251, -71.572731, 31.463169
8132, -16.314627, -71.514481, 28.535614
8133, -19.537857, -73.179520, 28.388138
8134, -9.442962, -458.169861, -17.261789
8135, -10.034214, -455.514893, -18.286314
8136, 19.405525, -422.988190, 25.114218
8137, 21.109125, -421.229279, 23.279137
8138, -24.335279, -23.572781, 63.495167
8139, 1.882325, -166.679749, 43.188061
8140, 0.113134, -166.528427, 40.878586
8141, -0.347439, -166.000870, 45.852402
8142, -1.856376, -168.726120, 44.156380
8143, 14.430495, -285.238434, 18.584602
8144, 13.249174, -282.903046, 15.747626
8145, 16.853325, -440.025085, -16.236782
8146, 15.254252, -437.327667, -15.117147
8147, 18.228056, -436.283813, -14.041606
8148, 17.080765, -439.151642, -13.151609
8149, -0.844462, -140.214233, 26.123711
8150, -23.693394, -467.955322, 14.089027
8151, -13.278248, -147.206192, 41.271828
8152, -17.703880, -144.780228, 39.892040
8153, -17.877693, -145.897141, 42.709408
8154, 1.857024, -270.768799, 18.161037
8155, 3.319065, -268.464569, 16.769720
8156, 3.229424, -270.258850, 14.288790
8157, 4.487875, -271.000183, 17.170338
8158, -3.527455, -368.651978, 17.135796
8159, -5.316633, -371.561432, 16.121607
8160, -5.572790, -368.220306, 20.391024
8161, -4.906707, -370.980682, 21.478842
8162, -0.159317, -243.183548, 29.440119
8163, -1.867448, -245.162292, 26.821869
8164, -7.007041, -73.670204, 49.498760
8165, -7.976312, -71.211083, 47.266586
8166, -13.015595, -22.564549, 33.528591
8167, 13.358347, -296.735962, 15.625620
8168, -20.439896, -49.500961, 59.779121
8169, -18.377831, -47.804100, 61.562508
8170, -18.208481, -45.405544, 59.434094
8171, -17.633200, -49.168430, 59.108673
8172, -3.220596, -157.150345, 21.642109
8173, -4.442530, -161.779175, 21.998398
8174, -15.074256, -447.000549, 26.400469
8175, -14.663337, -447.809296, 29.260023
8176, 11.589233, -441.132599, -29.227970
8177, 14.239225, -440.984711, -27.763752
8178, -22.964342, -28.191044, 67.230713
8179, -21.735321, -25.038549, 67.648727
8180, 5.554219, -19.247538, 18.750156
8181, -15.250593, -141.235489, 36.816475
8182, 7.197709, -459.123047, 36.759521
8183, 9.536075, -457.047485, 36.484817
8184, 16.498709, -0.757879, 3.363920
8185, 18.699322, -3.435916, 4.380889
8186, -11.544647, -39.165646, 76.481102
8187, -12.588694, -41.795601, 77.500328
8188, -7.980196, -42.841236, 75.291328
8189, 21.542011, -407.195221, 7.315508
8190, 19.684673, -407.934845, 4.824018
8191, -12.826670, -88.153435, 29.237759
8192, -13.708587, -90.428490, 27.224665
8193, 2.031675, -178.794525, 21.923677
8194, 2.707959, -176.114639, 22.958807
8195, 9.610763, -370.811584, 18.625885
8196, 7.975586, -373.078705, 19.904402
8197, 6.474707, -373.606903, 17.570177
8198, 13.750415, -292.909302, 15.312646
8199, 10.517231, -293.734955, 18.288033
8200, 10.502846, -293.345093, 14.416801
8201, 12.184593, -267.189453, 16.885567
8202, 0.366445, -401.891418, 24.335079
8203, 3.159670, -403.503052, 21.341711
8204, 13.992253, -273.786499, 24.026300
8205, -4.453456, -13.430644, 62.440094
8206, -6.540732, -15.805651, 64.981781
8207, -2.846360, -16.840601, 63.651199
8208, -3.348082, -15.825695, 60.701904
8209, 18.495417, -363.585663, 6.177836
8210, 17.152336, -365.569580, 3.003780
8211, 16.381346, -362.851379, 4.122624
8212, -22.814478, -472.724060, -16.450495
8213, 4.091787, -203.489410, 41.118374
8214, 2.210958, -200.431351, 38.438145
8215, 0.379804, -202.656235, 38.958416
8216, -3.633111, 2.815045, 16.005425
8217, -2.451322, 6.714335, 12.344245
8218, -4.676020, 5.823099, 16.630125
8219, -6.086643, 4.137757, 13.965458
8220, 13.903070, -383.694336, 22.379497
8221, 12.598113, -379.554443, 23.009798
8222, 11.293302, -382.846313, 24.816399
8223, -17.224232, 7.139796, -3.663133
8224, -16.473072, 9.633350, -1.389174
8225, -13.750963, 8.852526, -4.139264
8226, -14.236937, 6.166609, -1.359520
8227, -17.814146, -149.666397, 31.796433
8228, -19.214983, -147.879135, 34.451233
8229, -17.294869, -145.219818, 31.554483
8230, -14.983532, -147.676575, 32.903648
8231, 3.542287, -345.316406, 27.042503
8232, -6.974989, -458.123779, -10.217324
8233, -7.553004, -460.816772, -9.694320
8234, -9.065224, -460.483276, -12.030634
8235, -9.629811, -457.667572, -11.397574
8236, 0.796069, -252.464310, 17.820707
8237, 1.127080, -256.502991, 16.162252
8238, -0.959359, -254.539261, 14.139037
8239, 9.452069, -15.701859, 10.496371
8240, 8.496706, -13.011834, 11.457484
8241, 5.996556, -13.770705, 9.958903
8242, 9.116517, -14.034831, 8.151790
8243, 7.976748, -381.202393, -6.062927
8244, 5.832730, -379.411194, -8.745742
8245, 8.368237, -378.244537, -7.333331
8246, 6.181363, -379.045959, -5.740344
8247, -26.861891, -47.017395, 58.381859
8248, -26.338015, -47.458649, 61.656849
8249, -23.645269, -44.965706, 60.778347
8250, -22.847380, -47.635487, 59.521812
8251, -14.728950, -467.710144, -37.208633
8252, -19.427927, -467.440247, -36.961048
8253, -16.244227, -463.410431, -36.967678
8254, -4.969820, -47.917099, 60.905376
8255, -3.803991, -47.357658, 63.926685
8256, -6.962757, -46.988876, 65.152573
8257, -7.655167, -45.324108, 61.538155
8258, 7.612980, -273.129120, 11.221941
8259, 4.899565, -272.780914, 9.764989
8260, 4.891629, -270.162384, 11.423009
8261, 5.662733, -272.325012, 13.366806
8262, -23.483273, -96.131409, 37.897183
8263, -6.927500, 8.065875, 17.283405
8264, -5.381120, 10.799459, 17.669527
8265, -13.546760, -479.488098, 19.310148
8266, -16.788359, -478.862122, 20.009924
8267, -12.760778, -201.192657, 24.245125
8268, -14.179350, -203.221954, 25.903605
8269, -5.746951, -281.642426, 28.005814
8270, -3.860173, -284.698517, 28.187172
8271, 1.007751, -224.121109, 28.983879
8272, 2.660481, -222.056396, 27.466726
8273, 2.943391, -222.266907, 32.008617
8274, 12.465157, -456.292572, -31.160170
8275, 9.828235, -459.407379, -29.411505
8276, 8.720675, -456.737579, -33.694653
8277, 7.502569, -457.660828, -30.837944
8278, -17.871979, -51.470180, 44.443584
8279, -14.698793, -48.533977, 43.311840
8280, -16.628529, -47.332546, 47.159378
8281, 2.219295, -195.941940, 33.021805
8282, 6.428859, -197.604050, 31.303965
8283, 5.039316, -197.934921, 35.295685
8284, -0.883357, -445.660095, -17.872080
8285, -1.759258, -444.651428, -14.435104
8286, -1.557921, -447.788483, -14.033090
8287, -2.705537, -448.236206, -17.051914
8288, -9.013337, -100.994186, 27.807100
8289, -5.820454, -97.191460, 28.637913
8290, -11.692369, -122.361229, 44.007160
8291, -10.810062, -119.590111, 46.376621
8292, -14.247997, -123.610687, 46.049297
8293, -13.840682, -120.801392, 42.946846
8294, -9.668674, -99.314781, 43.884647
8295, -6.690731, -97.113037, 45.218670
8296, -6.968438, -97.537804, 41.240990
8297, -7.157698, -100.947754, 43.265480
8298, 4.364383, -394.359741, 16.819563
8299, 2.066664, -392.665070, 17.666157
8300, -0.333444, -393.321136, 16.029709
8301, 2.264282, -392.320068, 14.310140
8302, 11.179318, -424.597992, -18.904207
8303, 10.437345, -421.812805, -18.171898
8304, -6.836631, 13.872212, 9.234629
8305, -8.817282, 12.952850, 7.443597
8306, -10.125642, 14.818256, 9.112187
8307, -9.120212, 12.361610, 11.015113
8308, 5.408284, -290.158630, 32.501186
8309, -16.444881, -90.054283, 28.954992
8310, -19.992437, -90.303558, 30.468517
8311, -14.084529, -112.652115, 30.151325
8312, -10.965226, -114.308167, 28.644253
8313, -3.595188, -34.674725, 14.505047
8314, -1.932112, -36.927029, 16.995508
8315, -10.920875, -478.637817, 15.845450
8316, -18.139519, -34.431076, 68.745628
8317, -19.220127, -37.455605, 68.390709
8318, -11.753417, -150.114807, 48.031273
8319, 8.553189, -7.161883, 19.222738
8320, -3.479040, -432.061829, 17.439943
8321, -8.004660, -132.315796, 26.350460
8322, -11.386147, -132.444305, 24.916843
8323, -9.048784, -129.431824, 26.417089
8324, -9.904875, -176.416763, 43.961037
8325, -12.662788, -176.975235, 43.088963
8326, 12.160230, -472.121643, 22.039110
8327, 9.390497, -471.207886, 20.588688
8328, 11.998145, -471.386719, 19.154512
8329, 0.930019, -475.032898, 35.289936
8330, 0.119217, -473.623169, 38.091522
8331, -5.882406, -457.839447, 36.745449
8332, -9.589155, -455.864563, 36.793217
8333, -8.877503, -458.855347, 38.065697
8334, -10.321062, -458.930939, 35.142674
8335, 12.413372, -291.178131, 17.684816
8336, 13.679870, -288.253754, 18.193213
8337, 14.692432, -290.748810, 19.648937
8338, 14.191626, -360.093048, 13.732302
8339, 15.049849, -357.177582, 11.608921
8340, 14.919080, -356.271210, 15.202235
8341, 11.520072, -357.514221, 14.231903
8342, -10.187638, -198.751999, 21.831682
8343, -10.061903, -203.025970, 20.325848
8344, -10.262960, -202.579193, 23.295620
8345, -7.914438, -204.355103, 23.919784
8346, 4.539481, -447.242340, -19.333729
8347, 2.720124, -448.314758, -22.381317
8348, 4.318792, -445.398254, -23.040970
8349, -8.492208, -34.991951, 47.568203
8350, -10.901991, -38.082668, 50.010628
8351, -8.080306, -37.994824, 48.952633
8352, -25.158426, -20.538900, 61.650700
8353, -8.768722, 4.026241, 7.571017
8354, -6.751477, 7.235521, 5.471475
8355, -5.012565, 4.164811, 6.960703
8356, -6.217245, 4.889854, 9.802822
8357, 13.840961, -1.478603, 8.251452
8358, 17.843330, -1.925070, 8.359464
8359, 6.449417, -413.629791, 12.412179
8360, 3.101748, -417.854828, 12.126637
8361, -14.105979, -465.837982, -33.018959
8362, -15.863519, -461.259155, -33.886524
8363, 6.216909, -154.951019, 36.756039
8364, 5.842865, -156.567657, 33.346867
8365, 6.215916, -303.549683, 8.690129
8366, 6.006723, -306.538330, 12.573136
8367, 9.353410, -306.936920, 11.146708
8368, -22.724279, -66.362831, 57.930878
8369, -18.968679, -65.320274, 58.466007
8370, -20.183706, -64.135635, 61.791534
8371, -17.055620, -3.259970, 7.884327
8372, -16.732567, -2.409348, 10.748756
8373, -18.593531, -5.016191, 9.936448
8374, -19.913753, -2.636800, 8.629606
8375, 1.644304, 12.571673, 16.866806
8376, -0.574891, 11.092489, 15.816767
8377, -7.712231, -469.768463, -22.742481
8378, -8.155127, -468.994995, -18.757824
8379, -10.702853, -468.307037, -20.280434
8380, -8.698387, -467.141876, -22.018555
8381, 1.038856, -140.170471, 33.249176
8382, -3.370237, -139.295609, 31.663857
8383, -0.933177, -137.693420, 32.784252
8384, -1.401473, -141.676010, 34.393593
8385, 4.079309, -339.017059, 27.712860
8386, -23.633942, -32.100132, 67.504242
8387, 8.631536, -422.480438, 25.965511
8388, -3.434834, -466.050690, 4.621823
8389, -4.379484, -468.776947, 8.365669
8390, 15.588355, -442.836823, -21.117350
8391, 12.794327, -446.572052, -20.881172
8392, 14.931268, -446.765656, -18.619301
8393, 15.645999, -445.496826, -22.173306
8394, 1.112493, -16.893032, 14.292695
8395, 2.376435, -18.709375, 12.230764
8396, 3.137852, -16.544912, 10.260160
8397, 0.034832, -16.472483, 9.790647
8398, -22.621870, -54.515007, 25.214485
8399, -21.085476, -56.485001, 22.218260
8400, -1.060686, -479.882599, 25.875891
8401, -3.977370, -481.232452, 26.074238
8402, -4.103427, -479.458038, 23.572256
8403, 27.486088, -437.339081, 11.884954
8404, -6.125237, -479.475342, -12.828778
8405, -4.144900, -351.546967, 14.098425
8406, -5.440928, -348.597137, 12.284334
8407, -5.208510, -352.358856, 11.280154
8408, 4.686209, -474.731018, 13.549706
8409, 11.381950, -262.091980, 28.829380
8410, -3.738322, -151.192993, 22.154545
8411, -19.066635, -44.738861, 72.476944
8412, -17.730164, -47.412201, 69.756859
8413, -15.861354, -45.217724, 71.520355
8414, -9.982920, -237.700562, 19.460010
8415, 33.814995, -457.254883, 21.421143
8416, -0.092811, -482.436310, -36.055630
8417, -3.115252, -442.888733, -29.217936
8418, -0.163167, -443.488892, -28.639942
8419, -1.381228, -446.731537, -31.507889
8420, -4.179553, -445.339844, -30.261034
8421, -16.357506, -77.366264, 26.154770
8422, 27.022692, -472.876556, 20.092880
8423, -4.179174, -444.581329, 10.426395
8424, -6.041533, -445.633606, 13.255781
8425, -3.505201, -444.362976, 14.411979
8426, -6.679078, -314.170105, 21.087811
8427, -6.979253, -310.815674, 22.115561
8428, -6.552607, -217.775940, 34.709621
8429, -3.635734, -215.945663, 37.674408
8430, -3.743031, -215.115601, 33.785183
8431, 0.806238, -411.429871, -1.431405
8432, -1.731490, -410.682373, 0.590872
8433, -1.191030, -407.663025, -0.977294
8434, -4.521758, -130.339310, 25.070581
8435, 8.903284, -369.933380, 0.496510
8436, 10.429923, -369.832733, -3.095352
8437, 22.430767, -434.693420, 7.610526
8438, 22.059421, -432.387604, 9.858759
8439, 24.374888, -436.880798, 10.961621
8440, 21.620892, -436.018707, 10.912325
8441, -1.303373, -374.807220, 25.059877
8442, 9.691776, -199.223160, 29.930805
8443, 8.839926, -196.323898, 34.239517
8444, 9.070803, -2.661766, -14.422581
8445, 10.812673, -267.781281, 31.725319
8446, -25.394426, -468.261108, 27.101273
8447, 6.944487, -340.522430, 7.334291
8448, 3.193263, -340.396729, 4.158193
8449, 4.139621, -342.850983, 6.351863
8450, 6.459707, -341.843414, 4.594848
8451, -12.931825, -61.336605, 51.147263
8452, -10.861244, -59.152992, 50.301682
8453, -13.080906, -62.091629, 48.007992
8454, -9.262821, -61.065025, 48.043457
8455, 10.906210, -358.271851, 19.539587
8456, 13.683319, -361.311707, 19.326454
8457, -0.406925, -482.789154, 28.793510
8458, -14.002376, -473.889526, 14.240542
8459, -9.807063, -471.873932, 16.589712
8460, -9.273602, -474.859802, 14.118256
8461, -12.073055, -475.927673, 15.289341
8462, 5.200664, -474.671112, 17.627127
8463, 15.490991, -446.967163, 15.988539
8464, 16.388243, -445.085602, 20.389528
8465, 13.366058, -444.435516, 17.188171
8466, 2.769442, -188.261322, 33.634727
8467, 5.431944, -189.364090, 31.384329
8468, 6.048352, -186.336517, 31.340736
8469, 2.563262, -188.939240, 30.752510
8470, 1.454620, -40.151981, 46.223602
8471, -2.194998, 8.472711, 14.679665
8472, -3.837483, 8.319766, 18.524794
8473, -5.283855, 10.480725, 14.644275
8474, -11.062914, -191.449631, 36.439785
8475, -12.889403, -194.697876, 36.744713
8476, 11.854944, -336.056580, 2.863603
8477, 12.575993, -337.192261, 6.586915
8478, 13.851843, -338.814514, 3.844358
8479, 11.548610, -338.800018, 2.173392
8480, -4.476435, -181.628952, 23.891090
8481, -4.165648, -177.747513, 23.222263
8482, -1.040017, -179.131866, 23.092253
8483, -3.290138, -179.445602, 25.439514
8484, 10.495892, -224.264191, 22.735106
8485, 12.927238, -316.519897, 26.390448
8486, 9.885645, -317.320465, 28.556620
8487, 10.836768, -319.974915, 28.511620
8488, -3.267214, -88.608711, 50.745239
8489, -1.459865, -89.440384, 47.403484
8490, -5.142786, -90.124123, 48.208626
8491, -2.702188, -91.117928, 49.412231
8492, 18.515819, -420.364929, -4.712033
8493, 22.498625, -418.181702, -5.601752
8494, 21.169272, -418.544556, -8.732483
8495, -4.583878, -132.794495, 46.426121
8496, -5.530883, -134.228516, 43.002693
8497, -6.610620, -131.072021, 43.214844
8498, -7.971000, -132.709824, 45.407143
8499, -14.608126, -31.286016, 68.172356
8500, -15.875773, -35.489555, 66.962509
8501, -16.792957, -32.915733, 65.562943
8502, -17.538570, -31.615498, 68.103439
8503, -2.087020, -336.890167, 19.789482
8504, -4.168616, -337.960754, 23.415228
8505, -6.619604, -336.301208, 19.898989
8506, -3.964323, -334.025269, 22.126410
8507, -1.709247, -206.450119, 17.627508
8508, 2.215991, -206.627808, 18.147322
8509, 1.006993, -204.829529, 20.175112
8510, -7.728984, -126.342178, 38.269577
8511, -8.944422, -124.642212, 34.065025
8512, -10.220907, -126.282257, 36.340702
8513, -3.740287, -447.696259, 3.757451
8514, -3.550881, -448.795044, -0.643919
8515, -4.718997, -450.017914, 2.239239
8516, 30.626909, -456.879181, 25.563541
8517, 28.550581, -454.136597, 23.706272
8518, 29.159945, -456.235596, 28.719751
8519, 27.569861, -457.315216, 26.215773
8520, 1.643668, -271.347748, 26.401621
8521, 1.727986, -274.598938, 26.819393
8522, 4.593721, -271.472443, 27.098986
8523, 3.547287, -273.120636, 23.954058
8524, -28.451990, -25.812868, 52.001011
8525, -29.783272, -28.512625, 51.102364
8526, 4.511869, -431.384247, 25.279997
8527, 3.394979, -435.089081, 25.160522
8528, 1.117962, -432.992096, 22.836273
8529, 0.114920, -432.176025, 25.750738
8530, 1.626079, -377.597290, 25.036718
8531, -7.662511, -215.264587, 22.564749
8532, -5.872561, -216.103683, 26.572344
8533, -9.144228, -218.222809, 24.757237
8534, -7.382672, -213.352203, 25.094507
8535, -7.675145, -185.512177, 43.164578
8536, -4.479248, -187.275742, 43.497307
8537, -0.623372, -157.668930, 46.310688
8538, -1.919121, -155.010025, 47.551418
8539, -2.357262, -157.368576, 42.567635
8540, -1.783152, -153.299744, 45.200394
8541, 30.299536, -446.467621, 22.872938
8542, -8.677875, -25.145122, 10.131914
8543, -11.640472, -28.141861, 9.451757
8544, -13.467162, -25.455486, 11.215021
8545, -12.207316, -27.856115, 12.303364
8546, 3.351710, -172.125290, 31.552218
8547, 7.438954, -172.839981, 31.593166
8548, 6.791990, -169.765076, 31.065540
8549, 5.265841, -171.216888, 28.404669
8550, -3.083578, -435.155090, -19.456339
8551, -2.362407, -433.395477, -22.284107
8552, -0.578685, -431.281158, -21.262003
8553, -2.180367, -431.572784, -18.059956
8554, 3.851981, -445.875458, 21.140209
8555, 6.512340, -446.735565, 23.971514
8556, 7.254314, -445.830383, 21.037710
8557, 6.344664, -449.250732, 22.254955
8558, -1.760742, -95.709763, 45.878975
8559, 0.681875, -99.216530, 43.670216
8560, -0.494970, -96.397697, 43.132153
8561, 9.292819, -274.539795, 17.441004
8562, 13.083028, -271.739014, 17.575565
8563, 12.792239, -275.016693, 16.225454
8564, 6.438402, -471.097443, -8.887001
8565, 29.010172, -438.939240, 22.559250
8566, 1.801991, -479.116791, -11.225378
8567, 4.832099, -479.285217, -11.815983
8568, 3.984155, -477.381439, -9.628976
8569, -3.680522, -82.972107, 44.850834
8570, -2.109140, -86.398781, 47.250759
8571, -3.856333, -481.412781, 36.138798
8572, -0.831236, -450.918152, -36.800449
8573, -2.035381, -51.880230, 26.460804
8574, -3.130921, -55.553394, 26.684404
8575, -15.191989, -458.399780, -22.132280
8576, -17.591839, -458.082520, -24.217638
8577, -18.202297, -460.147247, -21.857563
8578, -15.473179, -461.760620, -24.397867
8579, -12.305082, -222.341827, 31.082481
8580, -5.966377, -454.265533, -39.669529
8581, 22.875057, -463.703522, 22.418972
8582, 25.542784, -462.725128, 24.328495
8583, 25.976011, -467.142212, 22.967701
8584, 23.234997, -466.402954, 23.280966
8585, 17.493012, -413.568481, -6.804612
8586, 14.442123, -411.727142, -5.028535
8587, 14.726226, -414.511963, -6.116242
8588, 3.199469, -482.871368, -30.697489
8589, 3.883777, -482.044525, -34.918358
8590, 12.921702, -420.249329, 22.235861
8591, 6.673710, -27.880034, 44.674732
8592, 3.702888, -28.836178, 42.274960
8593, 4.607984, -26.169582, 40.736000
8594, -14.329470, -91.434692, 54.624798
8595, -15.769490, -94.040215, 52.488602
8596, -3.595746, -412.828430, 15.453636
8597, -9.236884, -19.795521, 53.931477
8598, 28.417759, -452.914856, 10.506728
8599, 27.848806, -450.857178, 12.536440
8600, 24.172348, -450.439026, 11.368791
8601, 25.452683, -452.288452, 8.547910
8602, 15.451203, -339.110840, 11.179553
8603, 16.432159, -337.636444, 14.354580
8604, 17.252224, -341.065826, 13.470399
8605, 14.412471, -340.607483, 14.764284
8606, 7.327528, -259.898895, 12.335897
8607, -0.681965, -395.329407, -1.305515
8608, -16.390318, -91.676918, 46.617535
8609, -14.841648, -93.342957, 48.590172
8610, 1.384420, -439.819885, 22.412977
8611, 0.031762, -436.441467, 22.430801
8612, -16.921515, -466.267365, 37.785145
8613, -17.642607, -462.744934, 36.839802
8614, 18.605907, -405.250336, 7.383889
8615, -23.808290, -90.087334, 36.772144
8616, -23.158321, -91.661926, 34.480465
8617, -15.709592, -467.440948, -22.516537
8618, -14.276545, -464.960968, -24.149012
8619, -11.403288, -466.277618, -22.803083
8620, -13.839723, -465.431335, -21.117363
8621, -2.834910, -457.000671, -39.641899
8622, -1.778275, -461.274689, -39.867977
8623, 15.811197, -371.200287, 20.652996
8624, -20.745918, -46.240253, 70.028687
8625, 10.521372, -464.294220, -5.903990
8626, 9.009420, -461.436432, -7.347662
8627, 9.397116, -464.451111, -9.629031
8628, 12.453875, -463.453766, -8.558100
8629, -6.524739, -343.412384, 20.446726
8630, -5.620725, -339.604034, 19.179928
8631, -6.455489, -343.683899, 17.167717
8632, -14.738447, -64.365852, 59.248672
8633, -16.370575, -64.060440, 55.292114
8634, -16.767857, -68.439316, 56.587654
8635, -13.250604, -66.826935, 57.951737
8636, 3.034683, -243.404922, 33.462398
8637, 4.213605, -245.555557, 35.282082
8638, 4.901831, -245.052063, 30.693928
8639, 0.977429, -245.995590, 33.692509
8640, -13.574291, -88.828972, 56.724693
8641, -7.390251, -72.080956, 26.639885
8642, -9.784620, -68.634567, 25.427797
8643, -12.144772, -30.746551, 15.409363
8644, -13.992443, -33.927479, 14.991746
8645, -10.719549, -34.034824, 12.536117
8646, -12.386765, -31.446037, 12.418194
8647, 16.049295, -358.541565, 2.496835
8648, 12.029584, -359.182739, 1.486271
8649, 14.361724, -361.122528, -0.650983
8650, 13.701800, -356.839325, -0.569634
8651, -10.212715, 13.459126, -0.167029
8652, -12.633392, 13.316382, 2.371492
8653, -8.873854, 11.708015, 2.526221
8654, -10.893564, 9.569243, 2.741050
8655, -5.497613, -39.054237, 16.574690
8656, -6.299922, -35.133377, 16.146772
8657, 14.083961, -388.230957, -5.333509
8658, 9.971950, -387.610657, -5.759484
8659, 12.356142, -386.405884, -8.087672
8660, 12.336387, -384.461700, -4.742502
8661, -3.330214, -429.680695, 13.512853
8662, 1.035117, -398.415680, 10.676157
8663, 1.377076, -398.893646, 7.714541
8664, 1.955359, -401.498260, 10.566170
8665, 4.271450, -399.117188, 10.323484
8666, 2.360866, -401.724701, -1.715408
8667, 3.977860, -404.206970, -3.771491
8668, 5.346064, -400.273041, -5.688346
8669, -1.066021, -21.551922, 36.891037
8670, -0.951402, -25.157721, 35.453396
8671, -2.613965, -22.855930, 33.452232
8672, -4.433868, -21.903477, 36.225277
8673, 14.229315, -290.606049, 22.649012
8674, 12.187171, -288.326965, 27.170704
8675, 13.539203, -292.802032, 26.608971
8676, 8.641681, -220.415039, 36.595261
8677, 14.573773, -366.359161, -0.594578
8678, 12.442334, -365.492340, -3.981041
8679, 13.467854, -363.132233, -2.584010
8680, 11.607996, -479.697906, -32.207218
8681, 8.842615, -480.366119, -31.590208
8682, 8.644192, -405.492950, -11.093148
8683, -9.978210, -30.058962, 11.087680
8684, -22.171698, -47.133678, 29.503311
8685, -22.261440, -50.571880, 29.292868
8686, 0.496455, -451.063477, 31.304466
8687, 2.826762, -454.300507, 30.846483
8688, -1.059838, -454.643311, 31.792694
8689, -0.228356, -452.547699, 33.962059
8690, -6.259510, -298.128387, 25.419090
8691, -5.872284, -294.962219, 24.104269
8692, -6.665452, -296.858124, 21.769909
8693, -3.624351, -297.393311, 23.118380
8694, 20.416203, -389.796417, 6.397375
8695, 19.595644, -389.544342, 1.118888
8696, -1.506739, -343.640808, 26.185684
8697, -29.859020, -40.305126, 54.695877
8698, -5.542925, -18.670013, 35.753174
8699, -23.672222, -455.972168, 23.018024
8700, -23.821146, -458.173218, 20.858929
8701, -19.757441, -1.231677, -5.522132
8702, -1.683946, -356.635254, 14.784952
8703, 12.033222, -314.100067, 7.164115
8704, 10.493236, -310.217712, 6.444719
8705, 9.521042, -314.416321, 9.540238
8706, 9.897096, -313.620453, 4.918592
8707, 3.594306, -478.716309, 32.208324
8708, 1.691301, -478.636353, 29.340456
8709, -0.319481, -476.203491, 30.714407
8710, 0.183881, -479.105713, 32.977329
8711, 6.483668, -288.649109, 21.369255
8712, 5.428249, -284.483429, 21.450249
8713, 5.700768, -286.251495, 17.895941
8714, 8.446104, -287.526917, 19.049517
8715, 8.047605, -354.356781, -0.762945
8716, -10.673880, -85.535362, 46.885365
8717, -9.044007, -88.050507, 50.308670
8718, -10.730977, -88.874649, 47.482777
8719, -7.729184, -112.384842, 42.242439
8720, -8.717104, -115.173210, 42.395817
8721, -17.948339, -111.513947, 32.361023
8722, -2.990678, -171.187988, 45.748886
8723, -16.987450, -163.974457, 40.104893
8724, -16.732300, -160.882568, 39.776203
8725, 5.741091, -148.167740, 35.831268
8726, 3.683100, -145.352554, 33.225048
8727, 2.288837, -148.393951, 35.690579
8728, 3.446887, -149.212158, 33.816624
8729, -9.143805, -27.359530, 69.219925
8730, -10.163342, -462.927429, 38.480782
8731, -7.102866, -461.986084, 35.985249
8732, -17.932457, -38.130051, 72.627419
8733, 14.806772, -394.253113, 15.649001
8734, 19.185608, -392.618896, 16.667992
8735, 18.230055, -395.429596, 18.328068
8736, 15.566346, -393.765198, 18.677937
8737, 14.603271, -469.342773, -16.186037
8738, 17.132963, -471.871521, -13.849210
8739, -10.922101, -110.670654, 27.415398
8740, 1.435267, -395.198059, 12.992035
8741, 1.750920, -398.171967, 13.642561
8742, 0.260074, -397.076111, 16.081038
8743, 4.532997, -397.215515, 16.241068
8744, -13.532517, -126.644379, 28.351210
8745, -14.521297, -130.239029, 28.094059
8746, -29.542919, -52.500988, 42.192070
8747, -29.089701, -54.002930, 45.431294
8748, -7.289973, -196.380249, 40.761501
8749, 10.494273, -211.274292, 32.234539
8750, 10.313875, -210.541718, 28.590012
8751, -1.110328, -9.750726, 16.548061
8752, -2.439749, -5.386800, 16.820131
8753, -3.428818, -7.876693, 18.769476
8754, -3.986454, -9.154150, 16.154127
8755, 18.198280, -455.708740, 32.758682
8756, 21.024517, -452.951111, 32.334583
8757, -3.337245, -435.240417, 6.757705
8758, -2.784085, -164.973297, 21.895533
8759, -4.409271, -483.848511, -33.395065
8760, -0.940398, -482.970520, -33.228996
8761, -3.026927, -482.382050, -31.386349
8762, -24.511135, -95.823555, 45.038857
8763, -24.149668, -95.715240, 41.582603
8764, -9.316626, -51.938209, 46.149349
8765, -6.002370, -52.130928, 45.960693
8766, -8.939668, -56.570591, 46.110458
8767, -8.947513, -54.243183, 48.337563
8768, 20.696980, -442.965118, -23.526119
8769, 3.565255, -21.209581, 39.550751
8770, 0.694007, -19.969826, 39.116005
8771, -0.503731, -22.390812, 40.751358
8772, 1.957111, -24.223673, 39.211433
8773, 5.369925, -245.096893, 20.835525
8774, 4.331102, -242.844467, 18.763886
8775, 2.518074, -242.358978, 22.097134
8776, 2.399303, -246.632492, 19.697107
8777, 24.228596, -430.920166, -5.608716
8778, 22.307322, -429.900970, -9.205199
8779, 22.759604, -426.653992, -6.639224
8780, -10.584842, -253.994263, 24.993149
8781, -10.792237, -251.969009, 22.356049
8782, -10.221600, -255.950439, 20.889843
8783, -8.020931, -255.273163, 23.295979
8784, -24.614552, -77.032654, 34.116116
8785, 9.782053, -341.676483, 26.300404
8786, 9.979383, -345.148865, 26.132683
8787, 12.397938, -318.397888, 18.143036
8788, 14.923712, -315.813995, 20.977888
8789, 15.252680, -319.756012, 20.491726
8790, 4.800080, -438.687500, 23.852798
8791, 2.942543, -438.343750, 27.237454
8792, 2.652948, -440.386322, 25.066217
8793, -22.692963, -477.257019, -25.269083
8794, -22.678366, -478.085449, -28.433798
8795, -10.558715, -73.866386, 56.785664
8796, -10.229869, -71.834557, 58.862888
8797, -12.883712, -73.253815, 58.612812
8798, 17.286531, -452.500183, -6.611959
8799, 16.834776, -452.619537, -10.416686
8800, 13.997565, -450.810486, -9.323277
8801, 13.719691, -454.290741, -8.878050
8802, 19.897762, -402.105225, 14.274760
8803, -2.013350, -229.120621, 33.611939
8804, -2.481411, -225.361877, 34.485653
8805, -6.241183, -227.893417, 33.841145
8806, 13.720561, -398.510773, -10.703367
8807, 11.125346, -397.373657, -11.603050
8808, 9.837577, -294.148712, 9.704923
8809, 3.520424, -331.451263, 4.783628
8810, 5.015299, -333.791656, 0.897184
8811, 4.671957, -329.107269, 1.552509
8812, 19.504845, -476.143585, 29.458468
8813, 21.925808, -473.349670, 27.000027
8814, 19.342670, -473.262848, 28.564076
8815, -24.715385, -61.012859, 59.452206
8816, 1.391194, -399.664948, 21.019796
8817, 3.876288, -400.827179, 19.149002
8818, 4.525262, -397.585358, 19.234480
8819, 1.906152, -362.215515, 20.797178
8820, 3.463349, -357.504852, 20.808338
8821, -1.309343, -358.917084, 21.019083
8822, 0.173736, -360.528259, 18.543119
8823, -2.815915, -284.943390, 22.056677
8824, -5.816190, -284.742615, 22.387197
8825, -4.425621, -282.780426, 20.551903
8826, -2.519547, -283.442993, 25.206325
8827, 2.407975, -104.003792, 43.493523
8828, 1.358907, -103.871773, 38.948280
8829, -10.662998, -78.876274, 36.172691
8830, -7.617846, -79.735100, 38.695622
8831, -8.319777, -76.748901, 37.535381
8832, -7.874908, -78.719635, 35.490292
8833, -0.390061, -112.917847, 47.567833
8834, 2.804185, -327.966461, 4.129789
8835, -12.685846, -105.242310, 49.030777
8836, -14.641038, -102.861626, 51.272919
8837, -16.394894, -103.742447, 47.012497
8838, -14.693090, -101.537971, 48.438355
8839, 11.472026, -368.117615, -0.352785
8840, 12.214626, -364.542267, 0.957350
8841, 8.586861, -275.321136, 20.902378
8842, 5.299770, -273.594513, 17.920193
8843, -1.116254, -58.356857, 39.723640
8844, -1.230125, -54.715153, 38.676300
8845, -5.125018, -5.515626, 21.773691
8846, -2.903569, -96.583145, 41.186695
8847, -3.123254, -93.337067, 43.867390
8848, -3.486049, -458.643921, 19.362558
8849, -6.052192, -459.124237, 21.553783
8850, -5.541273, -455.223816, 19.426529
8851, -2.944439, -455.712646, 20.532049
8852, 0.298098, -29.190348, 64.274742
8853, -9.311502, -246.110458, 18.171329
8854, 10.243598, -204.284912, 29.970436
8855, 13.943873, -293.642517, 19.096994
8856, -12.598761, -109.999832, 29.876867
8857, -10.154625, -113.455223, 31.594181
8858, -11.709043, -110.996849, 32.819752
8859, -6.306451, -154.583939, 44.940620
8860, 21.613203, -462.563416, -8.031043
8861, 23.952820, -460.468231, -8.637306
8862, 25.292786, -463.311340, -9.228223
8863, 24.959623, -462.641602, -5.657901
8864, 5.722096, -19.815989, 56.373039
8865, 4.655874, -22.387140, 58.465446
8866, 17.529219, -446.539673, -28.245497
8867, 18.086876, -449.522003, -29.968962
8868, -12.677074, -481.111938, 22.439407
8869, -4.501737, -12.087340, -18.157534
8870, -1.933082, -13.335534, -14.177115
8871, -5.607030, -9.378310, -14.946625
8872, -2.135145, -10.324612, -18.506344
8873, 9.979607, -14.185242, 13.802000
8874, 11.688150, -10.928977, 12.933141
8875, 8.614605, -10.308663, 12.780755
8876, -12.872138, -21.647522, 2.006039
8877, 13.271205, -274.330933, 29.471739
8878, 2.173447, -425.292236, 22.607496
8879, 0.603851, -428.584900, 22.213964
8880, 2.454994, -429.352844, 24.454832
8881, -2.811953, -28.930563, 67.648865
8882, 17.968004, -458.992218, -24.322210
8883, 21.823345, -462.806061, -24.111656
8884, 22.878998, -459.235016, -23.998287
8885, -23.819752, -93.043938, 39.382080
8886, 2.723975, -408.430481, 25.257631
8887, -0.361378, -408.777222, 23.836794
8888, 1.070719, -411.285278, 23.714006
8889, 2.584333, -134.798050, 34.343613
8890, 1.669437, -20.948807, 6.985089
8891, -0.699532, -18.101519, 7.209750
8892, -1.661201, -21.534321, 8.239756
8893, -2.107086, -20.124533, 5.837562
8894, -20.661455, -103.142776, 52.492561
8895, -22.031557, -105.864136, 50.434071
8896, -21.302729, -38.798733, 66.317047
8897, -16.873280, -38.390537, 66.848282
8898, -0.157419, -23.104116, 58.197662
8899, 1.943596, -21.146202, 59.542976
8900, -1.812538, -20.741798, 61.157044
8901, -0.327930, -19.936075, 59.181675
8902, -11.092054, -462.829529, -14.379167
8903, -8.075808, -463.245270, -12.395627
8904, -6.125048, -347.675751, 16.587179
8905, -2.365788, -348.062958, 16.849874
8906, -4.999663, -351.740112, 17.690620
8907, 15.593623, -363.679108, 0.895912
8908, 16.337183, -367.637970, 1.232435
8909, -4.384461, -56.739872, 29.886564
8910, 0.249605, -188.458084, 39.173214
8911, 1.897358, -186.882645, 37.107609
8912, 1.209133, -184.227676, 38.500969
8913, -1.509105, -185.462173, 39.188950
8914, -15.751990, 8.292635, 9.223356
8915, -12.290251, 5.446554, 7.857095
8916, -9.321804, -35.934360, 13.339966
8917, 0.870399, -26.677788, 58.379055
8918, 1.965682, -31.197546, 57.638740
8919, 3.781290, -29.100674, 58.234917
8920, 2.700593, -27.311840, 56.169155
8921, 19.933275, -454.795380, -22.645933
8922, 17.918766, -456.988464, -22.035664
8923, 15.734971, -454.958374, -21.443317
8924, 19.606438, -455.473389, -19.503550
8925, 18.378065, -400.944672, 16.814184
8926, 16.757443, -398.262726, 16.277050
8927, 13.993839, -399.488037, 15.810193
8928, 0.970989, -184.508331, 43.458256
8929, 0.247507, -186.559006, 41.446991
8930, -15.894991, -459.758209, 10.845195
8931, 14.946167, -438.124451, 30.597835
8932, 2.416434, -406.994904, -2.968557
8933, 5.747955, -408.009399, -0.334280
8934, 26.200931, -433.190155, 11.365109
8935, 26.586292, -436.365601, 7.598238
8936, -18.591824, -135.686279, 36.933605
8937, -0.542012, -29.828005, 59.997288
8938, -3.207137, -31.825170, 59.230400
8939, -4.251684, -28.865419, 57.878548
8940, -2.940679, -28.158588, 60.430004
8941, 3.105408, -260.595032, 35.600960
8942, 4.762179, -261.015259, 32.253971
8943, 8.000866, -261.092896, 34.159039
8944, -2.788795, -63.400066, 28.275528
8945, 2.222241, -480.886993, -14.113569
8946, -13.974475, -42.796013, 17.377924
8947, -30.042465, -33.398426, 47.556683
8948, -28.127808, -35.648068, 49.463493
8949, -29.393515, -36.305672, 46.761963
8950, -31.733263, -35.971355, 48.363087
8951, -1.949366, -427.442230, 11.910032
8952, 0.435763, -429.240265, 13.232758
8953, 0.982662, -426.795868, 15.330358
8954, 1.329454, -426.525391, 12.381029
8955, -14.591229, -16.251749, 25.477339
8956, -13.463078, -19.250998, 29.565908
8957, -12.079092, -17.744896, 26.365816
8958, 7.263545, -282.114471, 12.625702
8959, 10.068578, -281.159546, 12.907740
8960, 7.931324, -280.134064, 9.970097
8961, 9.453331, -437.087585, -20.747345
8962, 6.130816, -436.259369, -17.410044
8963, 6.877490, -439.389862, -19.687130
8964, 7.491498, -435.023041, -20.355444
8965, -7.785645, -19.531864, 29.105930
8966, -5.399322, -22.691656, 27.663319
8967, -4.116965, -20.205513, 27.025829
8968, 3.147014, -149.730606, 31.544350
8969, 4.256405, -151.257675, 34.643227
8970, 3.956555, -153.391052, 30.844439
8971, -29.742460, -32.225914, 53.546272
8972, -26.918217, -35.470070, 52.628094
8973, 1.725173, -263.417267, 15.207401
8974, 0.042868, -264.170624, 12.947950
8975, -1.286341, -261.628906, 12.421542
8976, -1.063599, -264.044952, 17.043243
8977, -2.753002, -406.999207, 14.526631
8978, -10.443617, -457.902435, -34.929207
8979, -7.321445, -460.970062, -32.791306
8980, -7.152587, -457.747131, -33.962292
8981, 0.993086, -384.774414, -3.550200
8982, 2.863291, -382.858276, -4.831207
8983, 21.648459, -434.040222, 21.382448
8984, 25.300152, -432.553955, 19.037250
8985, 15.646401, -423.469757, 22.401438
8986, -5.111615, -445.155304, 16.896860
8987, -8.107895, -447.454956, 17.185795
8988, -7.715033, -442.866852, 18.352474
8989, 2.769699, -472.012024, 37.157463
8990, 0.370987, -148.610474, 43.010559
8991, -0.377215, -148.417938, 47.195652
8992, 6.520922, -160.907104, 32.876102
8993, -7.823859, -206.434677, 20.670071
8994, -6.266462, -208.108688, 22.493647
8995, 2.249484, -413.411896, 7.656083
8996, 2.323824, -414.773346, 10.599473
8997, -0.636329, -413.530426, 10.135473
8998, 0.683505, -410.851624, 9.898993
8999, 24.327278, -466.780457, -11.287767
9000, -17.611425, -93.031296, 28.682007
9001, 4.790560, -191.866425, 40.545624
9002, 19.838833, -449.781738, -24.747919
9003, 19.066559, -444.675262, -26.373293
9004, 18.353424, -445.019348, -23.354078
9005, 9.995934, -378.440308, -8.938193
9006, 6.740472, -383.241974, -8.133944
9007, -1.912960, -265.858887, 14.299169
9008, -3.354779, -266.290771, 16.664856
9009, -3.409387, -378.115936, 15.419239
9010, -1.957558, -380.853180, 13.960044
9011, 0.415395, -379.074921, 13.110471
9012, -3.577622, -271.017273, 13.760629
9013, -7.012510, -270.803802, 14.467202
9014, -4.839810, -267.700195, 13.431135
9015, -2.838850, -384.381470, 22.997723
9016, 6.689468, -402.640808, -13.813584
9017, 7.877553, -406.242371, -14.249314
9018, 4.544548, -405.442932, -13.560821
9019, -21.891180, -461.319366, 12.899314
9020, 6.172033, -475.227203, 6.787515
9021, 7.936748, -472.831848, 5.665010
9022, -10.251488, -34.983204, 39.365006
9023, -12.036627, -33.180855, 41.378757
9024, -9.389303, -31.320112, 41.239643
9025, -8.289164, -34.263615, 41.770760
9026, -15.841699, -65.562546, 35.595653
9027, -15.475879, -69.753128, 36.937389
9028, -13.551892, -67.659126, 35.688492
9029, -7.061985, -323.713623, 18.291538
9030, -7.596162, -321.301910, 20.468466
9031, -7.046785, -320.671997, 16.447495
9032, 0.281290, -339.438751, 3.483717
9033, -0.295073, -338.570831, 7.792465
9034, -0.462649, -335.847107, 3.439945
9035, -5.435594, -453.987061, 10.257504
9036, -5.076838, -453.918915, 6.149534
9037, -6.535955, -450.843262, 8.730998
9038, -8.413436, -135.240662, 29.391125
9039, -6.888964, -136.910782, 27.058987
9040, -9.955566, -136.743637, 26.000300
9041, -21.774807, -59.300243, 53.899983
9042, -25.393255, -61.939190, 56.706745
9043, -23.737253, -58.694416, 57.863571
9044, -22.235582, -61.606915, 56.613678
9045, 23.290844, -474.162048, 14.564264
9046, -5.290350, -51.986000, 25.875870
9047, -8.906053, -51.544144, 24.095552
9048, -6.756667, -49.365345, 23.336624
9049, -8.064894, -51.216511, 27.642515
9050, -29.119713, -60.468552, 41.000816
9051, -29.824545, -61.719749, 36.437931
9052, -27.262465, -59.409061, 38.062660
9053, -29.896931, -58.425530, 38.658100
9054, -15.175315, -461.201080, -15.754101
9055, -15.648689, -459.484558, -12.260920
9056, -2.323333, -360.451080, 16.287329
9057, -5.767899, -359.229706, 15.353828
9058, -25.659735, -54.808621, 48.391903
9059, -24.518034, -54.212589, 45.410378
9060, -28.011059, -57.109364, 45.690952
9061, 2.568653, -24.491148, 56.982010
9062, 9.252240, -398.853607, 21.316389
9063, 9.136863, -395.153107, 20.664099
9064, 8.401908, -395.515015, 24.588589
9065, 16.494635, -376.863403, -0.825735
9066, 2.799598, -222.059509, 38.512722
9067, 5.749450, -221.450317, 39.374569
9068, 5.062072, -218.589279, 38.391830
9069, 3.631258, -220.549240, 35.895653
9070, -2.793136, -352.431305, 4.913637
9071, 3.857215, -22.252333, 8.438626
9072, 1.989923, -331.989685, 28.508060
9073, 4.617259, -330.349976, 28.701504
9074, -1.456818, -167.967819, 21.273443
9075, -15.871453, -466.173401, -26.767786
9076, -15.511905, -465.845978, -30.032488
9077, -12.433529, -467.772278, -29.077002
9078, -12.082987, -464.573090, -29.892925
9079, -26.140263, -67.867447, 43.083283
9080, -27.531713, -68.412979, 45.676903
9081, -17.270906, -84.608727, 49.910438
9082, -20.469057, -88.187492, 50.059154
9083, -20.302912, -87.139465, 46.578228
9084, 1.505958, -456.580353, -2.182867
9085, 1.472086, -453.768768, 1.870539
9086, 3.765654, -456.127045, 0.728672
9087, 1.603110, -457.286499, 3.095453
9088, 26.843298, -439.013367, 5.764127
9089, 24.813833, -438.393616, 1.677093
9090, 26.366743, -436.318237, 3.473482
9091, -3.732675, -425.108154, 21.034508
9092, -1.004984, -423.538696, 22.075729
9093, 0.600715, -425.886017, 19.230551
9094, 12.869604, -454.269897, -23.298790
9095, 9.462728, -456.194977, -25.028908
9096, 10.905496, -452.603912, -25.473654
9097, 10.356073, -452.929321, -21.902517
9098, -13.250032, -446.791473, -29.722860
9099, -15.556202, -448.888031, -32.398544
9100, -14.349625, -15.294398, 64.840301
9101, -3.493739, -42.318027, 21.642889
9102, -6.239119, -43.787189, 21.193199
9103, -4.287086, -41.416725, 18.555965
9104, -4.942878, -39.629700, 21.023056
9105, 6.189398, -376.614044, 25.887610
9106, -17.704102, -455.391418, -29.905157
9107, -14.421533, -454.030884, -28.452602
9108, -15.496459, -458.541443, -28.134113
9109, -13.829958, -456.443115, -26.699249
9110, 1.681212, -463.499420, 39.113144
9111, 4.754790, -465.601135, 37.220821
9112, 4.955601, -461.906952, 37.975243
9113, -21.864002, -61.752350, 51.441120
9114, -21.730667, -64.067772, 49.261700
9115, 14.113725, -429.933685, -13.336137
9116, 16.630192, -426.943573, -15.254287
9117, 15.081957, -427.305084, -11.388366
9118, -18.520752, -99.576546, 30.409368
9119, -3.576371, -451.244324, 6.873338
9120, -4.777546, -447.797485, 8.786076
9121, -7.465393, -167.091797, 22.091845
9122, 7.185878, -457.043915, 1.039849
9123, 5.650022, -459.398773, 3.215161
9124, 6.368124, -456.458679, 4.094577
9125, -10.523526, -211.129562, 28.506710
9126, -6.078686, -13.456213, 67.972679
9127, 10.288809, -475.860779, -34.258595
9128, 1.025352, -364.802368, 12.301935
9129, 1.683879, -361.730072, 10.610745
9130, -1.219177, -361.519806, 12.675265
9131, 0.437214, -364.175690, 9.447594
9132, 21.154674, -459.669739, -8.237301
9133, 20.577919, -457.552917, -10.397178
9134, 18.312386, -460.282990, -8.653009
9135, 20.320578, -461.439606, -10.299221
9136, 23.886826, -430.503632, 7.954918
9137, -4.646811, -441.020294, 14.551720
9138, 24.374533, -429.746948, -11.797334
9139, 3.761145, -317.349457, 29.075762
9140, 1.843285, -315.212921, 27.864208
9141, -16.923212, -169.578949, 36.999752
9142, 19.745464, -448.575104, -27.708416
9143, 16.122967, -450.762146, -28.135208
9144, -0.792231, -24.001780, 38.380970
9145, 12.679797, -340.622101, 6.656858
9146, 12.950261, -340.502686, 9.814062
9147, 10.006603, -343.531586, 9.076540
9148, 9.850155, -340.204834, 7.263489
9149, 13.882457, -458.914459, -21.568417
9150, 12.858455, -456.066681, -20.137915
9151, 10.900093, -458.041534, -22.807615
9152, -24.718298, -470.596527, 29.448925
9153, -1.260527, -150.544022, 23.573919
9154, -12.913075, -15.067460, -13.288225
9155, -13.169857, -18.444101, -12.274938
9156, -11.468421, -122.375626, 47.910080
9157, -14.109507, -120.951477, 50.189251
9158, 17.698065, -475.128723, -16.437941
9159, 17.430681, -475.814941, -20.497919
9160, 14.995519, -473.769165, -18.930357
9161, 15.614593, -476.531433, -18.026642
9162, 10.296084, -316.957520, 5.076782
9163, -19.593102, -12.722419, -1.971007
9164, -22.983650, -12.033078, 1.265515
9165, -19.458082, -12.923956, 2.021352
9166, -21.090054, -85.242622, 33.139648
9167, -16.689989, -82.746933, 33.623291
9168, -20.930725, -82.244125, 31.575131
9169, -18.220980, -86.145294, 30.995474
9170, 18.863024, -430.426727, 20.907522
9171, 17.661114, -428.812500, 25.378901
9172, 17.025766, -426.914246, 22.265804
9173, 21.446665, -457.419067, 32.166363
9174, -23.673359, -74.576637, 57.683899
9175, -21.672119, -72.634857, 59.601570
9176, -21.164183, -76.454453, 57.893314
9177, 14.770624, -390.772247, -7.974170
9178, 1.674348, -127.979294, 35.891144
9179, -1.074581, -125.566803, 34.792793
9180, 16.413353, -13.772703, -0.405920
9181, 15.111321, -12.688625, 1.904054
9182, -19.312334, -449.971527, -30.507034
9183, 7.324023, -450.789886, 35.261803
9184, 4.468030, -447.157349, 34.931213
9185, 8.564796, -470.665955, 24.792639
9186, -2.976114, -472.718781, 38.395599
9187, -0.474122, -469.950500, 39.030502
9188, -5.546484, -469.890167, 39.823181
9189, -0.745166, -270.329407, 10.518067
9190, 4.567628, -2.289796, 8.640821
9191, 3.765698, -4.168582, 13.078184
9192, 4.947845, -5.834750, 10.017573
9193, 1.153631, -3.871914, 11.394104
9194, -0.948456, -9.858714, -2.235254
9195, -1.046668, -9.819429, -5.866681
9196, 1.623780, -11.151507, -6.483021
9197, 2.910578, -8.531057, -5.142652
9198, -7.099005, -455.468689, -31.393313
9199, -10.092473, -456.307495, -32.171730
9200, -9.337574, -455.274292, -34.793484
9201, 11.162701, -477.216827, 11.242432
9202, -20.226137, -108.075890, 35.624062
9203, -2.195166, -211.007965, 35.596996
9204, -3.449598, -209.198166, 33.496750
9205, -5.280496, -211.175613, 34.910255
9206, -9.333790, -194.547882, 21.765846
9207, -8.551180, -191.250763, 23.168556
9208, 6.144757, -314.620544, 25.652412
9209, 1.823866, -317.090973, 25.377506
9210, -20.918394, -4.300578, 11.871284
9211, -21.318598, -0.144852, 11.898671
9212, -22.629917, -1.608066, 9.404491
9213, -6.469841, -281.460968, 22.452787
9214, -9.357618, -282.230988, 23.382103
9215, -9.566566, -278.619965, 19.947817
9216, -9.587124, -278.856964, 23.124865
9217, -1.560210, -11.467050, 19.815319
9218, 1.633009, -11.814331, 19.060577
9219, -0.069664, -9.155713, 19.113434
9220, 3.702475, -195.528397, 20.923058
9221, 2.047199, -199.493805, 20.392944
9222, -2.278480, -472.089996, 33.933487
9223, -1.912515, -474.287140, 35.965183
9224, -1.469474, -471.065796, 36.534168
9225, -1.528558, -406.644135, 2.296983
9226, -6.195469, -88.716522, 50.560516
9227, -19.461039, -8.763844, 14.213433
9228, -20.619001, -7.298756, 10.526773
9229, -2.574579, -447.224030, 14.990006
9230, 0.865489, -443.881805, 15.651916
9231, -0.263969, -446.305756, 12.320606
9232, 30.537201, -443.164856, 13.347286
9233, 28.992193, -444.378632, 10.101557
9234, 9.529568, -473.730499, 23.035769
9235, 13.060863, -475.434265, 23.089083
9236, -1.098978, -181.312302, 18.883213
9237, -4.154253, -179.091019, 19.758244
9238, -10.609652, -32.101551, 73.423676
9239, 20.412250, -475.331146, 15.001301
9240, 17.276979, -477.446625, 17.586750
9241, 18.209442, -477.035217, 13.618755
9242, -21.158165, -75.661179, 26.996164
9243, -20.304117, -79.063209, 27.526312
9244, 5.274190, -222.643265, 34.240768
9245, 3.908029, -224.548538, 36.793953
9246, -13.180548, -198.846130, 35.580803
9247, 1.527341, -30.147419, 61.899132
9248, -0.878892, -468.418243, 4.190871
9249, -11.576265, -186.009918, 23.943756
9250, 15.212981, -466.469482, 0.767957
9251, 13.621434, -470.603027, -2.125010
9252, 13.725015, -467.397339, -3.236188
9253, 12.143824, -466.816833, 0.295822
9254, 23.134607, -467.588989, 6.112135
9255, 21.544899, -465.100372, 4.620461
9256, 24.620878, -464.056091, 3.989735
9257, 25.034609, -465.568726, 7.193624
9258, -7.515907, -41.323566, 16.800680
9259, 15.410422, -453.286591, -25.468041
9260, -17.436295, -10.617028, 64.759766
9261, 31.672819, -466.184174, 22.878328
9262, 31.481281, -467.402100, 20.130325
9263, 1.702830, -182.731094, 41.101875
9264, -0.932854, -182.605057, 42.341129
9265, -12.291321, -92.353249, 56.571114
9266, -17.239534, -93.262062, 55.753525
9267, 0.234416, -481.929810, 21.212763
9268, 15.214667, -8.558021, 1.832381
9269, 18.221638, -9.937185, 3.314746
9270, 18.196629, -11.611980, 0.679331
9271, 0.689085, -113.881439, 33.737854
9272, 0.732856, -114.684708, 37.462624
9273, 1.898898, -116.742065, 35.056335
9274, -4.144644, -314.099121, 22.612417
9275, -4.705941, -311.989777, 20.576735
9276, -16.828960, -122.938927, 29.634468
9277, -16.198658, -118.598732, 29.468626
9278, 5.815475, -15.500365, 23.527079
9279, 2.620516, -17.437666, 22.860260
9280, 2.655482, -13.401113, 21.766672
9281, -0.407024, -479.133301, 23.206749
9282, 0.723650, -477.682617, 26.176914
9283, -1.747818, -475.940887, 24.455681
9284, -0.131114, -16.986179, 60.772877
9285, 0.336602, -14.485416, 63.635231
9286, 2.463755, -16.387730, 62.710468
9287, 11.318379, -348.428619, 10.179692
9288, 14.170275, -349.780884, 9.306202
9289, 15.029548, -348.522186, 6.407275
9290, -10.753947, -447.996765, -28.584732
9291, 4.781676, 12.227382, -3.210763
9292, 2.971370, 14.779038, -3.610143
9293, -4.806128, -71.558411, 30.281580
9294, -12.213979, -449.617828, -19.342960
9295, -10.195819, -450.365997, -15.210683
9296, 5.131782, 8.332110, 20.072950
9297, 2.974416, 10.179903, 17.830238
9298, 4.158271, 6.689737, 16.189695
9299, 6.307935, 9.284293, 15.290938
9300, -9.132867, -154.928665, 24.272224
9301, -11.175234, -152.869888, 23.183680
9302, 4.291080, -408.843109, -14.336868
9303, -23.675100, -4.915915, 4.819320
9304, 3.818800, -357.116241, 1.076969
9305, 4.250590, -355.844086, 4.874297
9306, 5.670211, -353.712524, 2.201282
9307, -5.393954, -476.033020, -13.809132
9308, -4.043919, -477.428406, -16.817154
9309, -3.243062, -477.558380, -11.957096
9310, 1.161097, -338.266052, 27.964554
9311, 21.943476, -469.498901, -9.709119
9312, 22.763128, -426.734772, -10.778588
9313, -22.777962, -1.299856, 6.418100
9314, -19.956856, -0.252217, 6.778909
9315, -19.346050, -3.527890, 5.801872
9316, -7.500572, -450.042999, -31.350904
9317, -9.327841, -446.925385, -32.971424
9318, -17.627384, -4.671488, -3.011190
9319, -21.904459, -7.679119, -4.647192
9320, -18.872879, -10.042730, -3.562532
9321, -16.260019, -147.721970, 29.338615
9322, -5.910810, -440.418945, 28.774607
9323, 2.979930, -243.508972, 37.183956
9324, 9.756439, -264.628723, 33.949257
9325, 9.049509, -270.054626, 34.235989
9326, -4.984340, -358.734589, 22.289867
9327, 8.948227, 2.750236, 21.727732
9328, 9.407271, 5.654519, 20.414829
9329, 17.760910, -426.741577, 17.867983
9330, 19.406822, -426.486115, 20.416895
9331, 17.256811, -423.887939, 18.939060
9332, 3.935060, -25.567581, 25.960354
9333, -7.377482, -483.160767, -18.902163
9334, -7.882474, -479.197906, -17.505957
9335, -4.740940, -480.887268, -17.987503
9336, -1.190829, -331.154053, 5.282471
9337, 1.364253, -331.315918, 6.924633
9338, 0.933657, -333.040771, 3.884793
9339, 3.133298, -389.898590, 17.395624
9340, 1.068744, -386.539703, 16.566799
9341, 0.199338, -389.006714, 19.630367
9342, 0.177385, -390.472015, 16.965086
9343, 23.130434, -427.733643, 18.041811
9344, 23.371178, -428.804443, 15.215470
9345, -17.554920, -54.204922, 22.149323
9346, -18.479414, -54.009422, 25.026341
9347, -18.956472, -57.661655, 26.105095
9348, -22.852324, -77.611252, 29.457140
9349, 4.088707, -21.748135, -5.806079
9350, 3.519564, -22.358871, -2.188380
9351, 1.223575, -19.694172, -5.618984
9352, 1.630710, -18.995445, -2.368924
9353, 5.118467, -395.736603, -11.123628
9354, -1.297546, -336.582092, 24.050955
9355, -4.263525, -333.277283, 25.032345
9356, 21.527935, -444.013031, 1.329510
9357, 20.372530, -447.070496, 1.049280
9358, 23.439760, -447.541290, 2.114263
9359, 5.018323, -323.153870, 24.063421
9360, 3.509106, -325.852692, 22.593468
9361, 5.449779, -325.517120, 26.007351
9362, 7.048280, -325.147217, 23.645313
9363, -1.885070, -468.193024, 36.332699
9364, 0.163479, -465.735535, 36.098740
9365, -2.009153, -465.837524, 33.741638
9366, 0.031216, -468.823486, 33.299007
9367, -16.427795, -453.175140, -32.311245
9368, -18.547249, -451.838043, -34.771988
9369, 5.977427, -227.744888, 17.421429
9370, -11.707725, -150.442978, 29.923582
9371, -9.589321, -153.437149, 27.361114
9372, -9.606944, -150.014954, 26.842817
9373, -12.423853, -151.588074, 27.199499
9374, 4.282732, -311.788910, 30.540247
9375, 1.477253, -309.414185, 29.956965
9376, 0.831873, -313.331543, 30.270086
9377, -13.073787, -207.587082, 24.728064
9378, -11.899541, -24.357491, 18.289717
9379, -9.978289, -27.306616, 17.232695
9380, -11.970288, -25.989840, 14.538562
9381, -14.636819, -27.407719, 17.062239
9382, -6.638499, -154.371841, 38.335968
9383, -9.446445, -155.603516, 37.133259
9384, -9.474546, -155.234497, 40.570991
9385, -8.970928, -157.994125, 39.794029
9386, -23.348980, -29.207804, 49.156056
9387, -1.510266, -338.599243, 26.587107
9388, 0.819217, -277.311462, 28.422804
9389, 4.411794, -277.941315, 27.388679
9390, 3.650712, -279.574402, 29.734390
9391, 0.225063, -352.003143, 14.606641
9392, 0.391511, -347.370575, 14.994861
9393, -0.807163, -350.743622, 19.011427
9394, -2.353935, -351.039490, 16.454792
9395, 20.843281, -467.651215, -12.421018
9396, 21.134750, -469.380157, -15.090807
9397, 22.116690, -471.803650, -13.095806
9398, 23.237373, -469.265503, -12.283753
9399, 9.666620, -341.592743, 11.385822
9400, 6.353024, -339.242310, 13.353269
9401, 10.907984, -339.403717, 12.732106
9402, -7.878400, -29.230022, 15.030028
9403, -9.314560, -31.466606, 16.997217
9404, -7.038091, -27.536446, 17.294443
9405, 5.541641, -24.074247, 56.204067
9406, -10.376241, -189.467758, 39.052242
9407, -13.520275, -187.976608, 36.621937
9408, -13.414161, -190.288055, 38.524429
9409, -19.680857, 1.795373, -3.887784
9410, -19.621840, 4.692000, -2.466367
9411, -17.119124, 0.812990, -2.812210
9412, 6.367376, -1.823598, 11.949574
9413, 6.482441, -4.712604, 12.211567
9414, 5.058100, -2.887476, 15.571346
9415, 1.607408, -162.853134, 30.093212
9416, 2.227063, -164.540253, 33.825386
9417, 3.835005, -161.802216, 33.293819
9418, -7.143624, 14.540828, 12.432982
9419, -12.142562, -446.663757, 26.120529
9420, 11.687491, -418.325165, 25.821709
9421, 12.547278, -415.561035, 24.709158
9422, -0.842297, 15.833419, 1.404766
9423, -0.625068, 11.475240, 0.021160
9424, 0.441879, 15.223596, -1.800038
9425, 17.098499, -394.688965, 7.119518
9426, 18.885378, -395.676880, 10.150407
9427, 15.027885, -397.276764, 7.482090
9428, 0.628216, -33.782684, 24.875897
9429, -0.208702, -36.641747, 26.551764
9430, 24.636381, -427.379639, 7.986401
9431, 9.284539, -395.263733, 5.944481
9432, 6.113395, -394.715302, 4.399047
9433, 6.732939, -391.435760, 4.976048
9434, 6.780829, -394.476440, 7.237820
9435, -0.264673, -129.496078, 43.507149
9436, -1.803810, -125.890022, 43.134712
9437, -1.340157, -127.675392, 40.676701
9438, 0.295575, 12.311811, -7.211781
9439, 14.188689, -418.702393, 18.994886
9440, 15.949934, -421.355438, 17.749102
9441, -0.886214, -145.544540, 41.993546
9442, -3.396497, -143.729462, 41.600605
9443, -5.546206, -54.445580, 60.906246
9444, 30.754362, -447.967102, 10.390135
9445, 31.090206, -447.371948, 14.522279
9446, 1.201063, -337.421265, 12.792798
9447, 2.424916, -337.053040, 8.824802
9448, 3.568547, -340.129028, 8.784993
9449, 4.235625, -338.161560, 11.215602
9450, -4.907265, -34.943489, 66.393051
9451, -20.630228, -146.190887, 40.196865
9452, -5.335696, -293.353516, 13.272075
9453, -8.705620, -285.311646, 21.695412
9454, -7.080065, -137.957413, 51.278484
9455, -24.351206, -460.014099, -33.171188
9456, -9.185389, -207.214035, 18.211416
9457, -3.968609, -160.099106, 38.316139
9458, -7.501342, -158.255905, 37.294148
9459, -8.886846, -160.884094, 40.139465
9460, -5.954257, -163.127396, 39.370281
9461, 10.028880, -201.595276, 32.795994
9462, -6.388157, -16.362965, 34.034065
9463, -8.771556, -17.606503, 32.321880
9464, 6.320971, -461.080475, -34.194130
9465, 5.168812, -458.339874, -35.121223
9466, 9.213279, -458.798309, -37.297730
9467, 8.673511, -459.633759, -33.183933
9468, 2.987920, -460.606750, -38.765621
9469, -24.283585, -9.781785, 2.883537
9470, -21.129183, -8.125373, 5.777764
9471, -24.017370, -7.971502, 5.739495
9472, 15.360669, -336.220337, 8.342936
9473, 14.689932, -333.443665, 6.672851
9474, -17.279543, -452.785126, 32.341648
9475, -19.818478, -454.687592, 32.993076
9476, -17.457231, -456.782623, 33.460926
9477, -3.748667, -391.959503, 18.050491
9478, -1.666971, -394.061401, 18.629770
9479, -6.127581, -296.917267, 12.754092
9480, -4.221729, -474.180847, 11.238705
9481, -4.442664, -311.767883, 24.407968
9482, -6.960290, -267.803436, 16.294828
9483, 20.151262, -448.474213, -16.048994
9484, 22.701054, -450.463989, -14.645736
9485, 21.791849, -450.693512, -17.578213
9486, 18.645973, -449.313202, -14.602244
9487, -17.398661, -67.190956, 22.932634
9488, -19.133766, -69.374176, 24.127415
9489, 2.650638, -335.945251, 20.735617
9490, 6.068943, -337.425385, 20.182880
9491, -2.210745, -457.594421, 12.083634
9492, -1.425155, -453.465851, 9.475707
9493, -1.933808, -454.022339, 13.446158
9494, -5.073144, -456.882050, 11.221327
9495, -0.012087, -249.258362, 19.191244
9496, -2.570997, -249.872421, 16.765324
9497, 1.043689, -250.545914, 15.226586
9498, -3.045554, -381.402802, 6.466302
9499, 3.087362, -13.604626, 29.654703
9500, 5.379635, -17.702250, 31.451929
9501, 5.534420, -15.588166, 27.973101
9502, 14.069797, -478.230377, 24.342054
9503, 16.288277, -479.948059, 26.713600
9504, 7.593751, -203.077179, 23.881594
9505, 8.065720, -200.319595, 26.875864
9506, 5.117663, -202.205902, 25.911528
9507, 12.684998, -289.482330, 14.952696
9508, 13.089902, -285.905670, 14.741919
9509, 10.997703, -286.343781, 17.376362
9510, -13.273025, -455.136566, 11.522773
9511, -15.893731, -454.898071, 13.207412
9512, -14.588627, -15.824836, 11.043763
9513, -15.637127, -16.586542, 14.497402
9514, -16.716417, -13.370400, 12.832920
9515, -28.663582, -53.440605, 35.713345
9516, -26.399199, -49.028946, 36.356750
9517, -27.241461, -51.996746, 32.752167
9518, 5.035623, -266.776611, 11.008987
9519, 4.959262, -266.402802, 14.401522
9520, 2.003751, -267.028107, 12.686136
9521, -1.757449, -480.483093, 17.870195
9522, -2.578865, -480.264496, 21.032332
9523, 7.328566, -300.133545, 30.235798
9524, 5.634284, -302.664398, 31.175762
9525, 11.852945, -446.024475, 29.861441
9526, 11.628140, -449.159729, 28.058300
9527, 11.855323, -448.042664, 31.847759
9528, 14.601943, -448.381256, 30.941660
9529, -3.740386, -369.254852, 8.459017
9530, -4.698698, -368.179779, 11.056219
9531, -22.473759, -21.651854, 51.995293
9532, -21.559040, -18.610605, 53.466476
9533, -18.650236, -20.617025, 52.208851
9534, 11.226305, -273.481750, 31.218763
9535, 12.406710, -270.025604, 29.635952
9536, 11.437808, -272.860046, 27.912867
9537, -10.182382, -138.405945, 23.665806
9538, 2.858783, -443.626251, -33.704250
9539, 22.227324, -443.942993, 21.554085
9540, 22.734066, -445.101563, 24.678814
9541, 24.806009, -440.642670, 24.535702
9542, 24.790642, -442.404083, 20.869173
9543, 12.691460, -2.112968, 18.074688
9544, 13.482753, 0.776260, 17.735140
9545, -0.047064, -450.186493, 7.361880
9546, 0.122565, -450.871399, 10.460491
9547, -2.232509, -449.142303, 8.924153
9548, -3.240182, -125.504715, 49.939770
9549, -4.721464, -125.129051, 47.044949
9550, -4.772278, -122.688477, 49.500324
9551, -6.025651, -127.511185, 49.078945
9552, -16.961681, -51.251156, 21.844004
9553, -16.040970, -47.830620, 20.757122
9554, -0.850968, -356.916260, 26.009394
9555, 14.683103, -336.479126, 23.104128
9556, 7.729787, -231.659119, 37.226112
9557, 5.280573, -230.493210, 34.917499
9558, 30.144350, -458.970856, 22.520811
9559, 34.498421, -460.660309, 21.669563
9560, -8.420177, -284.728058, 18.494213
9561, -4.940133, -287.041748, 20.627079
9562, -0.238914, -291.780151, 7.769551
9563, -0.114886, -241.416245, 21.065645
9564, -1.303272, -236.334244, 23.378633
9565, -0.808893, -241.223083, 24.301439
9566, 2.495117, -215.477295, 40.043209
9567, 3.248385, -217.100113, 35.448921
9568, 10.484386, -21.516966, -6.791901
9569, 19.319803, -396.039154, 1.063923
9570, 20.214241, -394.324768, 5.245094
9571, 17.287558, -397.342194, 4.613107
9572, 16.340185, -393.097412, 3.032909
9573, -11.255802, -26.282513, 54.670921
9574, -14.932049, -26.823500, 53.471935
9575, -12.925731, -27.358770, 50.165379
9576, -11.987554, -25.125401, 51.995586
9577, -28.247908, -47.712818, 40.218262
9578, 6.524014, -308.503204, 4.906216
9579, 9.652167, -207.625519, 30.552570
9580, -18.279997, -147.927048, 40.488171
9581, -19.401152, -150.775742, 40.746960
9582, -16.370184, -148.742172, 42.867996
9583, -23.725067, -465.736450, -26.836134
9584, -20.777914, -465.385101, -27.445231
9585, -21.164282, -467.368774, -29.811476
9586, 13.981863, -381.752106, 15.181231
9587, 16.407305, -380.387939, 12.110476
9588, 15.002662, -383.024017, 11.487942
9589, 16.252787, -384.013794, 14.063023
9590, 15.580800, -325.041046, 12.567734
9591, 4.066900, -25.929897, 22.734302
9592, 19.772976, -458.130493, 6.839020
9593, 21.479065, -459.857574, 9.640347
9594, 22.139322, -458.753571, 4.862109
9595, 12.842997, -447.321014, -29.594059
9596, 10.686202, -445.496063, -30.156303
9597, -0.178791, -234.558044, 15.158418
9598, 0.694599, -231.434082, 15.793297
9599, -4.229575, -86.629974, 31.316486
9600, 31.163509, -454.674713, 9.499234
9601, 29.979542, -456.651459, 7.126939
9602, 29.044323, -453.358551, 7.208099
9603, 13.043877, -352.313202, 2.699265
9604, 15.194310, -355.048157, 1.529417
9605, 3.355493, 1.300459, 8.428559
9606, 2.458375, -1.040028, 11.553910
9607, 0.647278, 2.863793, 10.925103
9608, -17.903385, -461.339691, 19.009674
9609, -16.666698, -464.489105, 15.658845
9610, -19.790241, -464.731384, 16.635246
9611, -12.131145, -472.343262, -12.771637
9612, -16.949572, -471.444183, -13.489037
9613, 22.669949, -434.365204, 25.842745
9614, 25.880724, -433.995270, 24.161720
9615, -6.085405, -249.092834, 25.256950
9616, -10.181499, -250.015121, 24.983898
9617, -8.466204, -249.087082, 28.534756
9618, 17.665163, -388.923370, -4.559804
9619, -12.281355, -22.635899, 7.704463
9620, -14.559700, -22.262121, 10.322792
9621, 14.107764, 8.237914, -1.372868
9622, 12.163465, 10.912091, 0.066282
9623, 10.380637, 8.277869, -1.562419
9624, 12.333028, 10.154056, -2.813471
9625, -22.068831, -19.833544, 63.047573
9626, -23.286034, -22.744623, 60.787991
9627, 8.208753, -310.843262, 4.814476
9628, -13.062379, -214.654922, 27.340097
9629, -12.904794, -217.338379, 29.839544
9630, 6.347911, -460.709961, 13.254508
9631, 5.761592, -463.539032, 15.327969
9632, 7.446957, -464.231293, 11.380466
9633, 4.580752, -462.999542, 12.452323
9634, -5.154527, -93.745308, 46.558106
9635, -4.633229, -93.401787, 49.434399
9636, -2.399303, -95.333687, 49.591698
9637, -5.607856, -96.420700, 48.020325
9638, -6.693408, -94.272499, 54.187992
9639, -5.713914, -95.286202, 51.420181
9640, -6.491102, -97.321533, 53.633328
9641, -2.467907, -467.224091, -2.366569
9642, -4.239307, -463.640808, -2.300566
9643, -16.900410, -98.933937, 35.236866
9644, -15.221106, -99.948471, 37.427849
9645, -8.622128, -258.116241, 17.328026
9646, -8.815038, -42.218430, 33.836521
9647, -5.224359, -45.102772, 35.751579
9648, -6.238706, -41.317711, 32.419983
9649, 1.255906, -452.766296, -3.583692
9650, 3.965216, -449.316162, -0.675625
9651, 5.370639, -450.649780, -4.131731
9652, 2.526879, -453.914124, -1.021591
9653, -2.443243, -406.215881, 6.186252
9654, 22.259397, -436.782196, -5.396242
9655, -11.572326, -127.973541, 25.461088
9656, -11.026911, -129.386276, 28.761360
9657, -5.414634, -204.156235, 21.570826
9658, 28.319748, -463.250549, -16.700459
9659, -24.018488, -33.800129, 64.877518
9660, -2.461556, -424.550873, 4.691967
9661, -2.743695, -427.153748, 6.202167
9662, -2.872074, -424.849396, 10.048735
9663, -0.254338, -425.051453, 6.966061
9664, -14.875153, -446.790588, 23.050533
9665, -11.731721, -448.716858, 23.086172
9666, 4.713128, -25.191593, 50.770481
9667, 3.831612, -26.946554, 53.481876
9668, -0.081126, -26.771603, 52.960346
9669, 2.646788, -22.994453, 50.605618
9670, 0.613907, -479.541626, -36.177479
9671, 3.441050, -118.114037, 38.363705
9672, -0.832587, -133.855835, 36.834724
9673, 0.761082, -131.757065, 40.643379
9674, -1.445669, -129.342529, 38.097534
9675, 1.485055, -130.083618, 38.054111
9676, 14.289961, -375.811279, 16.323578
9677, 13.330703, -372.479980, 15.325256
9678, 13.249141, -372.684143, 18.925970
9679, 12.144896, -375.210419, 18.131853
9680, -21.736259, -129.309494, 40.381172
9681, -5.397290, -166.441299, 37.658836
9682, -6.190493, -166.390228, 41.109631
9683, -10.130217, -164.969345, 38.919521
9684, 31.060686, -443.325958, 16.578886
9685, 27.571445, -455.236847, -11.009333
9686, 27.367029, -457.023041, -7.441689
9687, 2.001497, -376.823151, 7.846080
9688, -0.829094, -378.618927, 7.518584
9689, -2.115535, -377.263458, 10.320683
9690, 2.524926, -377.669250, 11.424438
9691, -2.327954, -457.755981, 32.840591
9692, 1.055564, -457.487335, 30.932898
9693, -0.860332, -456.078949, 29.296217
9694, -0.128246, -447.769379, 17.408794
9695, 3.025331, -448.445679, 17.859478
9696, 3.027931, -446.628540, 14.493171
9697, 1.580923, -448.982117, 15.395300
9698, 0.694587, -296.619537, 8.521806
9699, 1.191823, -293.607086, 9.817811
9700, 3.918542, -295.259094, 7.201402
9701, 3.174960, -295.864563, 10.058868
9702, 9.661575, -437.397736, -4.393579
9703, 9.448843, -434.580353, -6.821342
9704, 5.971255, -436.760345, -4.099220
9705, 7.580235, -438.142731, -6.666143
9706, 2.016429, -191.843597, 20.102379
9707, 23.126024, -426.833832, -2.495752
9708, 21.504543, -424.334412, -2.006340
9709, 19.770241, -424.766998, -4.439014
9710, 23.997707, -423.957214, -6.001455
9711, -22.943550, -451.673462, -24.183786
9712, -22.022383, -455.809784, -22.076286
9713, -7.209594, -481.768066, -34.210056
9714, -5.886915, -483.138977, -36.580208
9715, -12.514130, -196.027405, 24.871901
9716, -10.376340, -193.635284, 25.302629
9717, -9.047524, -197.672653, 25.368948
9718, 2.932554, -128.294800, 44.120331
9719, -3.003144, -56.481888, 46.283802
9720, 6.664514, 12.045399, -5.606071
9721, 17.563067, -385.816650, 16.113357
9722, 14.438207, -385.951447, 18.085705
9723, 18.121115, -384.393158, 19.082865
9724, 18.446802, -387.382965, 18.575964
9725, 6.597373, -19.518292, 6.005216
9726, 8.599003, -18.466044, 8.613188
9727, 5.336030, -18.209608, 8.950671
9728, 13.995502, 9.119351, 6.950548
9729, 16.163391, 5.474332, 7.539455
9730, 0.801862, -314.196075, 19.075508
9731, 0.276480, -312.815765, 23.033962
9732, 3.001191, -312.216888, 20.931919
9733, -25.780033, -54.783688, 42.472771
9734, -26.659763, -51.776840, 45.576691
9735, -23.997328, -51.885719, 43.087425
9736, -23.334024, -71.389916, 33.379318
9737, -22.280479, -74.297249, 36.033329
9738, -23.603294, -75.079666, 31.557497
9739, -25.432484, -73.579163, 33.455959
9740, -4.606143, -474.102722, -10.659439
9741, -1.597340, -475.401581, -10.669070
9742, 14.214493, 3.829938, 14.358799
9743, -8.306653, -447.608521, 14.079853
9744, -7.981122, -444.700226, 15.599304
9745, -22.760071, -88.030823, 53.892754
9746, -20.227621, -91.238915, 55.508141
9747, -21.025076, -91.006348, 52.018688
9748, -22.237154, -92.667839, 54.028610
9749, 3.089169, -384.329926, 18.777925
9750, 6.304185, -385.538147, 18.804710
9751, 4.374840, -387.028870, 20.994139
9752, 4.457451, -384.069122, 21.426945
9753, 6.001890, 0.024051, 15.171610
9754, -21.608963, -105.864899, 38.218506
9755, 5.476609, -200.212082, 38.321606
9756, 5.751716, -403.889984, -10.670812
9757, 2.817421, -403.526245, -6.662839
9758, 5.096783, -401.563599, -8.354810
9759, 6.417140, -404.173309, -7.778937
9760, 0.444859, -345.833679, 27.340031
9761, 1.260225, -343.947906, 25.233402
9762, -20.487921, -23.127407, 65.115868
9763, -19.204325, -18.664957, 64.968292
9764, -19.200943, -21.148535, 63.022461
9765, 7.058682, -193.359711, 38.775330
9766, 8.277814, -195.104675, 36.808224
9767, 2.019722, -448.570343, 33.231544
9768, 2.783973, -449.308441, 30.404703
9769, 3.749203, -451.421997, 33.488583
9770, 6.238192, -449.520325, 32.395889
9771, -27.865984, -56.547497, 36.518345
9772, -29.248261, -57.895534, 33.833378
9773, -25.928144, -60.882107, 45.016712
9774, -26.258095, -62.867866, 47.275738
9775, -22.925201, -61.699993, 44.368572
9776, -2.398879, -462.132111, 7.563405
9777, -0.732901, -459.581879, 9.768248
9778, 0.823190, -463.512573, 7.670391
9779, 19.199905, -389.565155, 16.574925
9780, 0.151404, -44.571449, 46.418903
9781, 0.580929, -471.080963, -34.992565
9782, 2.223458, -468.458252, -32.021206
9783, -0.424089, -467.463531, -33.062653
9784, 1.534875, -468.079926, -34.271133
9785, -8.040441, -76.968231, 55.469345
9786, -5.059763, -80.548630, 52.758549
9787, -2.039699, 3.219100, -14.897485
9788, 5.543260, -476.640656, -13.856564
9789, 6.984955, -477.710266, -9.507671
9790, 1.407566, -296.767853, 22.226274
9791, 1.920527, -299.720093, 19.586998
9792, 9.019353, -392.229279, 24.571125
9793, 14.513461, -377.894135, 1.826813
9794, 10.070832, -378.349121, 4.730158
9795, 10.457656, -376.591309, 0.125389
9796, 10.379231, -375.213867, 3.357836
9797, -2.596856, 4.980903, 20.647070
9798, -0.994337, 6.527596, 16.367170
9799, -4.281326, -134.429855, 49.397156
9800, -13.114533, -69.232506, 60.514736
9801, -17.152382, -67.779999, 60.722141
9802, 10.063969, -370.742218, 7.775534
9803, 14.326243, -371.504425, 4.888471
9804, 11.568988, -370.048157, 5.134304
9805, 11.747356, -373.026093, 4.875926
9806, -18.762043, -158.748077, 38.747646
9807, -18.163292, -156.315140, 41.286625
9808, -19.304758, -154.151108, 39.049889
9809, -1.457465, -246.935349, 15.600743
9810, -19.526306, -65.766022, 47.717762
9811, -18.140984, -67.252647, 50.114880
9812, -21.709896, -67.677902, 47.959992
9813, -11.893426, -478.145844, 37.098087
9814, -13.642349, -16.849138, 69.964203
9815, -11.364304, -17.757439, 67.920395
9816, -13.014401, -15.368236, 67.512497
9817, -6.719223, -241.723022, 15.329297
9818, -3.875105, -241.860306, 17.350470
9819, -4.165491, -244.973251, 15.795138
9820, -6.434774, -244.693207, 18.047100
9821, 4.942399, -248.624222, 33.122517
9822, 1.405603, -246.797501, 29.974251
9823, 3.780889, -455.892303, -39.404423
9824, 6.095148, -6.652349, 14.473172
9825, 4.761899, -9.361423, 14.772208
9826, -18.580551, -67.830177, 28.832384
9827, -20.729868, -97.470993, 48.006409
9828, -23.651428, -99.919434, 49.998909
9829, -21.824673, -98.806229, 52.126385
9830, -19.747698, -99.930862, 49.892094
9831, 14.651094, -378.751007, 5.184147
9832, 18.560562, -378.924896, 6.227891
9833, 15.541403, -381.830292, 6.544047
9834, -10.822170, -7.354380, 61.323937
9835, -22.953739, -472.105713, 21.716974
9836, -21.522345, -469.934387, 20.303213
9837, -23.704252, -468.249115, 24.724592
9838, -25.228012, -470.359528, 21.809662
9839, 23.263813, -419.846466, 0.965297
9840, 23.947207, -423.902679, -0.254449
9841, -8.913909, -117.711250, 27.676945
9842, -11.550663, -120.176552, 27.476368
9843, 0.783369, -138.540131, 28.261465
9844, 0.999939, -412.112457, 4.303726
9845, 1.140607, -413.934875, 1.170740
9846, -2.054955, -413.215515, 2.728584
9847, 0.133068, -415.174377, 3.992213
9848, -15.730597, -157.107193, 29.222065
9849, -15.719972, -154.031799, 28.379679
9850, -13.505766, -153.830048, 25.453609
9851, -13.546446, -155.182114, 29.847481
9852, -14.622233, -467.631104, -13.455621
9853, -18.119911, -466.828308, -15.250146
9854, -6.970257, -111.915573, 48.982563
9855, -3.785609, -111.725800, 50.482685
9856, -6.287790, -109.991806, 52.816521
9857, -28.008101, -32.607288, 49.734070
9858, -30.640570, -31.056021, 49.469887
9859, -28.026068, -29.723620, 49.043545
9860, 0.867788, -405.830017, -5.633369
9861, -0.046160, -408.944153, -3.963921
9862, 23.990141, -464.534912, 0.755077
9863, 22.068777, -466.979370, 1.947904
9864, 22.049892, -462.042847, 0.498563
9865, 10.490714, -451.699982, -31.684271
9866, 14.152597, -452.120422, -31.010988
9867, 11.575686, -453.603333, -28.346901
9868, 7.955297, -323.492798, 6.201809
9869, 10.540702, -325.703308, 6.290402
9870, 7.931124, -326.190704, 4.931818
9871, -6.749345, -1.993640, 10.764447
9872, -8.556080, -4.180022, 7.332416
9873, -9.597782, -0.576486, 10.073410
9874, -8.153408, -4.700963, 10.340314
9875, -8.358416, -43.861610, 27.467014
9876, -12.253274, -42.112831, 27.027456
9877, -10.753522, -45.648800, 30.524956
9878, -9.875199, -46.477604, 27.739410
9879, -29.587551, -48.098438, 45.453209
9880, -9.321022, -471.724304, -37.776279
9881, -12.654708, -469.465454, -38.450779
9882, -10.637832, -467.998535, -36.805405
9883, -10.910047, -470.791718, -34.984360
9884, 28.137329, -440.918823, 8.031043
9885, -3.389611, -46.516781, 54.504921
9886, 2.839509, -186.701508, 25.730839
9887, 0.773983, -186.506577, 23.491531
9888, 3.093210, -184.561050, 23.093391
9889, 1.145194, -183.892944, 26.481697
9890, 15.047684, -402.045868, 20.063765
9891, 14.110433, -403.746399, 23.314058
9892, 12.672588, -404.098877, 19.693838
9893, -3.490625, -24.825540, 37.800510
9894, 5.449712, 2.593240, 6.821409
9895, 9.421602, 4.995177, 8.181476
9896, 6.848641, 6.362789, 9.272363
9897, -9.991659, -145.027054, 49.926411
9898, -8.463369, -144.000122, 46.395386
9899, 18.413858, -436.221191, -6.728241
9900, 14.871670, -435.102997, -3.538359
9901, 16.028158, -439.444000, -4.692391
9902, 13.491290, -437.585846, -4.906584
9903, -13.321026, 11.592639, -1.466874
9904, -10.146624, 9.794185, -0.334012
9905, -11.770906, -81.769127, 29.427988
9906, -9.947709, -81.530129, 27.168247
9907, -7.753760, -80.489105, 28.777630
9908, 4.010415, -243.529282, 13.854979
9909, 0.604656, -245.863220, 13.188450
9910, 0.904149, -242.361664, 13.215849
9911, -6.241686, -218.970520, 21.161602
9912, -10.666716, -220.780762, 22.275993
9913, -10.110084, -218.363251, 20.108372
9914, 6.829377, -447.171997, -31.209925
9915, 7.820946, -448.721436, -27.662136
9916, 9.781450, -448.204651, -30.537401
9917, 7.889071, -451.507385, -29.948372
9918, -15.797884, -478.118866, -34.055370
9919, -3.316911, -206.930374, 39.080280
9920, -18.537716, -465.624908, 19.494854
9921, 20.096754, -469.789307, -21.721125
9922, 22.287979, -466.083008, -24.092794
9923, 20.010057, -466.351532, -21.707466
9924, 18.750715, -466.510223, -24.721277
9925, -6.425768, -53.749073, 52.457752
9926, -3.567667, -54.978146, 54.584271
9927, -2.241493, -52.579815, 51.786446
9928, 22.971674, -449.938232, -25.370687
9929, 20.743195, -452.255707, -26.561035
9930, 13.725003, -430.630157, 18.797880
9931, 15.808921, -429.654999, 20.949486
9932, 13.710003, -427.322235, 20.672525
9933, 15.343894, -428.243134, 18.453745
9934, 0.885253, -342.497101, 1.977211
9935, -20.646679, -22.257355, 59.404953
9936, -20.817970, -23.467615, 62.213715
9937, -21.380383, -21.351421, 61.421089
9938, -1.508101, -211.129410, 16.514412
9939, 0.049586, -208.508698, 18.751474
9940, -21.422079, -12.658580, 63.594486
9941, 11.110693, -423.786194, 22.417868
9942, -14.761248, -22.201185, 13.807324
9943, -12.421564, -23.136705, 15.536871
9944, -10.741548, -20.960522, 14.201971
9945, -12.570647, -21.584419, 12.174660
9946, 0.748905, -257.446442, 13.294085
9947, 7.637813, -478.003113, 12.803467
9948, 6.335289, -476.926361, 16.127052
9949, 5.298475, -479.067963, 14.322829
9950, -2.449280, -376.937286, 3.880708
9951, -2.120826, -381.220245, 3.485680
9952, 16.822979, -465.645416, 7.565894
9953, 16.478798, -467.281738, 4.503220
9954, 18.959919, -464.211517, 5.948990
9955, 5.579420, -406.966461, 25.058449
9956, 7.678482, -403.382599, 24.590086
9957, -20.142948, -15.679704, -4.423467
9958, -19.542589, -14.815444, -8.497408
9959, 3.894960, -329.052460, 23.750713
9960, 3.747976, -327.627228, 27.492752
9961, 6.053230, -331.021759, 25.356813
9962, 1.274209, -433.410797, -24.122292
9963, 4.554615, -433.070557, -24.796768
9964, 2.336559, -433.432556, -20.698307
9965, 1.845094, -430.662994, -22.976173
9966, 13.999262, -430.619965, 3.069337
9967, 17.976129, -429.839478, 1.361406
9968, 17.263619, -433.731720, 1.867481
9969, 17.900898, -429.988983, 4.386928
9970, -26.276577, -39.974995, 51.090935
9971, -27.538321, -42.661961, 49.358295
9972, -30.085634, -42.581932, 50.865761
9973, -27.339405, -41.720570, 53.472492
9974, 8.938316, -327.302185, 23.406914
9975, 12.468171, -329.238281, 25.635851
9976, 11.485844, -328.488708, 23.092388
9977, 3.336766, -313.939911, 4.674434
9978, 7.073905, -313.321869, 5.728971
9979, 6.444663, -317.090942, 4.456336
9980, 18.376625, -472.607330, -30.356211
9981, 18.975454, -370.100525, 7.271033
9982, 4.234118, -270.226501, 34.988224
9983, 2.195289, -269.579346, 32.781662
9984, -2.941438, -352.573212, 25.196024
9985, -1.075731, -350.496307, 26.099907
9986, 2.430217, -480.876495, 35.025398
9987, -0.673036, -482.627045, 32.971928
9988, 2.079856, -482.022430, 29.831486
9989, -4.358446, -108.011223, 51.539154
9990, -5.024517, -104.058174, 51.699284
9991, 14.154204, -435.705963, 26.445881
9992, 17.217691, -433.323608, 28.348040
9993, 16.259819, -436.216278, 28.603359
9994, 11.777400, -358.646362, 10.669394
9995, -2.628608, -1.585856, 21.930119
9996, -6.213617, -2.020035, 21.222862
9997, 18.855759, -382.883789, 16.193167
9998, -10.541226, -34.962074, 66.933983
9999, -11.326203, -31.941608, 67.739639
10000, -11.152222, -33.591816, 70.502754
10001, -13.441002, -34.086987, 68.109642
10002, 16.601475, -401.745758, 22.565832
10003, 3.030521, -476.752716, 15.695943
10004, 3.722407, -479.847656, 16.735815
10005, 4.442585, -384.424316, -2.865579
10006, 5.535938, -386.790405, -4.782557
10007, 5.926981, -383.804443, -5.347057
10008, 20.991392, -453.542847, -13.748083
10009, 18.256180, -452.520813, -16.286402
10010, -11.906494, 12.650009, 5.904883
10011, 4.222253, -246.323288, 24.709137
10012, 6.659726, -248.627045, 21.628103
10013, 8.402690, -246.903473, 24.585768
10014, 6.037292, -244.254593, 23.723314
10015, 8.802515, -187.714966, 30.652645
10016, 8.570755, -184.420685, 30.890734
10017, -9.999873, -13.474707, -8.624393
10018, -11.966650, -14.927015, -10.329288
10019, -3.888431, -230.732651, 28.840054
10020, -6.233695, -229.578827, 26.697632
10021, -8.141879, -231.595840, 28.624462
10022, -4.556512, -232.397461, 26.009327
10023, 7.159897, -21.904942, -3.697910
10024, -13.886619, -37.246559, 40.352535
10025, -11.378623, -35.918083, 42.553638
10026, -14.780656, -21.816080, 31.144468
10027, 19.769505, -386.397797, 5.588806
10028, 15.179333, -386.458832, 7.134417
10029, 17.911354, -383.677582, 4.783216
10030, -15.097325, -9.343644, 19.771524
10031, -1.984778, 10.381976, -9.209841
10032, -4.125145, 12.449432, -5.644083
10033, -10.420201, -19.420715, -12.448841
10034, -6.597561, -17.816176, -12.177841
10035, 13.378825, -18.254082, -0.214149
10036, 11.524782, -20.195391, -2.575997
10037, 11.495161, -16.054375, -1.019715
10038, -9.336379, -270.181244, 18.391937
10039, -20.289307, -472.458557, 33.397324
10040, -22.430141, -468.299072, -35.521362
10041, -19.952793, -471.469788, -36.496971
10042, -24.054748, -470.692688, -34.726795
10043, -2.004968, -467.670044, 0.951883
10044, -12.887919, -169.613464, 25.023205
10045, 4.470331, -349.586456, 2.919127
10046, 6.143808, -348.309601, 0.976033
10047, -3.250807, -385.471954, 13.374228
10048, 2.505239, -472.269653, 11.715325
10049, 6.386338, -471.627838, 11.437886
10050, 2.450563, -468.886292, 12.321343
10051, -6.741432, -67.928108, 55.689396
10052, -5.441911, -64.883583, 55.996685
10053, -8.070887, -64.224190, 54.358761
10054, -6.052403, -66.519508, 52.626602
10055, 20.012192, -450.965271, 10.076457
10056, 16.291336, -451.267273, 10.041045
10057, 18.299830, -450.942657, 12.540491
10058, -3.861601, -296.063416, 26.205574
10059, -2.505685, -296.763672, 29.494684
10060, 1.401551, -295.175659, 27.671656
10061, 1.061333, -297.756409, 25.845667
10062, -9.226917, -475.638214, 19.634697
10063, -14.636084, -5.490001, 17.499910
10064, -16.464056, -84.613121, 29.276283
10065, 3.424153, 5.739372, -13.053853
10066, 6.770628, 7.181984, -9.991035
10067, 6.241976, 4.720984, -12.698669
10068, 15.940794, -355.232239, 21.353945
10069, 17.249289, -352.440491, 17.648068
10070, 14.333756, -352.813690, 17.651424
10071, -2.409749, -354.377136, 22.659147
10072, 9.301280, -216.063614, 30.887651
10073, 6.059267, -214.977402, 28.204336
10074, 8.596124, -213.078400, 27.552639
10075, -7.025021, -139.570984, 24.419743
10076, -4.261506, -138.984833, 23.743782
10077, 4.271873, -342.886688, 2.578965
10078, 5.757285, -345.971588, 2.713717
10079, 2.570740, -346.878906, 3.588558
10080, 4.022369, -346.279266, 6.653421
10081, 19.447903, -401.880249, 5.207383
10082, 19.835218, -398.573944, 7.497804
10083, 10.532119, -361.987579, -0.427549
10084, 11.351236, -358.294342, -2.051719
10085, -30.225834, -60.860619, 33.437267
10086, -8.711524, -165.486572, 46.303612
10087, -14.976635, -4.774076, 11.345923
10088, -16.517458, -7.220353, 12.040522
10089, -15.714670, -8.538836, 9.210545
[truncated: 12,518,713 more chars]
